# Supplementary material for: 4-(1H-Tetra­zol-5-yl)-1H-indole
Source: Acta Crystallogr Sect E Struct Rep Online. 2010 Aug 25;66(Pt 9):o2390. doi: 10.1107/S1600536810033271 (PMC3008032; doi:10.1107/S1600536810033271)
Supplement: Supplementary file 1 [file e-66-o2390-sup1.cif]

##############################################################################
###                                                                        ###
###        Electronic paper (Acta Crystallographica Section E)             ###
###                                                                        ###
##############################################################################
#                                                                            #
# This CIF contains the data in a paper accepted for publication in Acta     #
# Crystallographica Section E. It conforms to the requirements of Notes      #
# for Authors for Section E, and has been peer reviewed under the auspices   #
# of the IUCr Commission on Journals.                                        #
#                                                                            #
# Full details of the Crystallographic Information File format               #
# are given in the paper "The Crystallographic Information File (CIF):       #
# a New Standard Archive File for Crystallography" by S. R. Hall, F. H.      #
# Allen and I. D. Brown [Acta Cryst. (1991), A47, 655-685].                  #
#                                                                            #
# The current version of the core CIF dictionary is obtainable from          #
# ftp://ftp.iucr.org/pub/cif_core.dic. The current version number is 2.4.    #
#                                                                            #
# Software is freely available for graphical display of the structure(s) in  #
# this CIF.  For information consult the CIF home page http://www.iucr.org/  #
# cif/home.html                                                              #
#                                                                            #
# This file may be used for bona fide research purposes within the           #
# scientific community so long as proper attribution is given to the journal # 
# article from which it was obtained.                                        #
#                                                                            #
##############################################################################
                                             
data_I
_audit_creation_method     SHELXL-97
_chemical_name_systematic
;
4-(1<i>H</i>-tetrazol-5-yl)-1<i>H</i>-indole
;
_chemical_name_common     ?
_chemical_formula_moiety     'C9 H7 N5'
_chemical_formula_sum     'C9 H7 N5'
_chemical_formula_iupac     'C9 H7 N5'
_chemical_formula_weight     185.20
_chemical_melting_point     ?
_symmetry_cell_setting     triclinic
_symmetry_space_group_name_H-M     'P -1'
_symmetry_space_group_name_Hall     '-P 1'
loop_
    _symmetry_equiv_pos_as_xyz
    'x, y, z'
    '-x, -y, -z'
_cell_length_a     9.6535(7)
_cell_length_b     9.8444(4)
_cell_length_c     9.9672(7)
_cell_angle_alpha     83.204(3)
_cell_angle_beta     65.712(6)
_cell_angle_gamma     87.627(3)
_cell_volume     857.28(9)
_cell_formula_units_Z     4
_cell_measurement_reflns_used     2795
_cell_measurement_theta_min     3.0957
_cell_measurement_theta_max     27.4835
_cell_measurement_temperature     293(2)
_exptl_crystal_description     'Prism'
_exptl_crystal_colour     'Yellow'
_exptl_crystal_size_max     0.3000
_exptl_crystal_size_mid     0.1500
_exptl_crystal_size_min     0.1500
_exptl_crystal_density_diffrn     1.435
_exptl_crystal_density_meas     ?
_exptl_crystal_density_method     'not measured'
_exptl_crystal_F_000     384
_exptl_absorpt_coefficient_mu     0.096
_exptl_absorpt_correction_type     multi-scan
_exptl_absorpt_process_details     '(CrystalClear; Rigaku, 2005)'
_exptl_absorpt_correction_T_min     0.7371
_exptl_absorpt_correction_T_max     1.0000
_exptl_special_details
;
;
_diffrn_ambient_temperature     293(2)
_diffrn_radiation_type     MoK\a
_diffrn_radiation_wavelength     0.71073
_diffrn_radiation_source     'fine-focus sealed tube'
_diffrn_radiation_monochromator     graphite
_diffrn_measurement_device_type     'Bruker SMART 1K CCD area-detector'
_diffrn_measurement_method     'CCD_Profile_fitting'
_diffrn_detector_area_resol_mean     13.6612
_diffrn_reflns_number     6939
_diffrn_reflns_av_R_equivalents     0.0370
_diffrn_reflns_av_sigmaI/netI     0.0461
_diffrn_reflns_theta_min     3.09
_diffrn_reflns_theta_max     25.01
_diffrn_reflns_theta_full     25.01
_diffrn_measured_fraction_theta_max     0.986
_diffrn_measured_fraction_theta_full     0.986
_diffrn_reflns_limit_h_min     -11
_diffrn_reflns_limit_h_max     11
_diffrn_reflns_limit_k_min     -11
_diffrn_reflns_limit_k_max     11
_diffrn_reflns_limit_l_min     -11
_diffrn_reflns_limit_l_max     11
_diffrn_standards_number     0
_diffrn_standards_interval_count     ?
_diffrn_standards_interval_time     ?
_diffrn_standards_decay_%     ?
_refine_special_details
;
Refinement of <i>F</i>^2^ against ALL reflections. The weighted <i>R</i>-factor
<i>wR</i> and goodness of fit <i>S</i> are based on <i>F</i>^2^, conventional
<i>R</i>-factors <i>R</i> are based on <i>F</i>, with <i>F</i> set to zero for
negative <i>F</i>^2^. The threshold expression of <i>F</i>^2^ >
\s(<i>F</i>^2^) is used only for calculating <i>R</i>-factors(gt) <i>etc</i>.
and is not relevant to the choice of reflections for refinement.
<i>R</i>-factors based on <i>F</i>^2^ are statistically about twice as large
as those based on <i>F</i>, and <i>R</i>- factors based on ALL data will be
even larger.
;
_reflns_number_total     2990
_reflns_number_gt     2403
_reflns_threshold_expression     I>2sigma(I)
_refine_ls_structure_factor_coef     Fsqd
_refine_ls_matrix_type     full
_refine_ls_R_factor_all     0.0892
_refine_ls_R_factor_gt     0.0761
_refine_ls_wR_factor_gt     0.2291
_refine_ls_wR_factor_ref     0.2399
_refine_ls_goodness_of_fit_ref     1.017
_refine_ls_restrained_S_all     1.017
_refine_ls_number_reflns     2990
_refine_ls_number_parameters     253
_refine_ls_number_restraints     0
_refine_ls_hydrogen_treatment     constr
_refine_ls_weighting_scheme     calc
_refine_ls_weighting_details
         'calc w=1/[\s^2^(Fo^2^)+(0.1252P)^2^+1.2926P] where P=(Fo^2^+2Fc^2^)/3'
_atom_sites_solution_hydrogens     geom
_atom_sites_solution_primary     direct
_atom_sites_solution_secondary     difmap
_refine_ls_shift/su_max     0.000
_refine_ls_shift/su_mean     0.000
_refine_diff_density_max     0.394
_refine_diff_density_min     -0.297
_refine_ls_extinction_method     none
_refine_ls_extinction_coef     ?
loop_
    _atom_type_symbol
    _atom_type_description
    _atom_type_scat_dispersion_real
    _atom_type_scat_dispersion_imag
    _atom_type_scat_source
    'C' 'C' 0.0033 0.0016
                         'International Tables Vol C Tables 4.2.6.8 and 6.1.1.4'
    'H' 'H' 0.0000 0.0000
                         'International Tables Vol C Tables 4.2.6.8 and 6.1.1.4'
    'N' 'N' 0.0061 0.0033
                         'International Tables Vol C Tables 4.2.6.8 and 6.1.1.4'
_computing_data_collection     'CrystalClear (Rigaku, 2005)'
_computing_cell_refinement     'CrystalClear (Rigaku, 2005)'
_computing_data_reduction     'CrystalClear (Rigaku, 2005)'
_computing_structure_solution     'SHELXS97 (Sheldrick, 2008)'
_computing_structure_refinement     'SHELXL97 (Sheldrick, 2008)'
_computing_molecular_graphics     'SHELXTL (Sheldrick, 2008)'
_computing_publication_material     'SHELXTL (Sheldrick, 2008)'
loop_
    _atom_site_type_symbol
    _atom_site_label
    _atom_site_fract_x
    _atom_site_fract_y
    _atom_site_fract_z
    _atom_site_U_iso_or_equiv
    _atom_site_adp_type
    _atom_site_calc_flag
    _atom_site_refinement_flags
    _atom_site_occupancy
    _atom_site_disorder_assembly
    _atom_site_disorder_group
    C C1 0.1822(4) 0.5189(4) 0.2581(4) 0.0371(8) Uani d . 1 . .
    C C2 0.1565(4) 0.5725(4) 0.1253(4) 0.0397(9) Uani d . 1 . .
    C C3 0.2419(4) 0.5213(4) -0.0106(4) 0.0411(9) Uani d . 1 . .
    C C4 0.3642(5) 0.4250(4) -0.0615(5) 0.0527(11) Uani d . 1 . .
    H H4B 0.4128 0.3779 -0.0068 0.063 Uiso calc R 1 . .
    C C5 0.3934(5) 0.4173(5) -0.2057(5) 0.0574(11) Uani d . 1 . .
    H H5B 0.4667 0.3614 -0.2667 0.069 Uiso calc R 1 . .
    C C6 0.2055(5) 0.5708(4) -0.1327(4) 0.0435(9) Uani d . 1 . .
    C C7 0.0930(5) 0.6655(4) -0.1257(5) 0.0479(10) Uani d . 1 . .
    H H7B 0.0734 0.6951 -0.2083 0.057 Uiso calc R 1 . .
    C C8 0.0109(5) 0.7143(4) 0.0100(5) 0.0489(10) Uani d . 1 . .
    H H8B -0.0661 0.7774 0.0196 0.059 Uiso calc R 1 . .
    C C9 0.0433(4) 0.6690(4) 0.1319(4) 0.0405(9) Uani d . 1 . .
    H H9B -0.0124 0.7042 0.2212 0.049 Uiso calc R 1 . .
    C C10 0.2369(4) 0.9946(3) 0.2932(4) 0.0361(8) Uani d . 1 . .
    C C11 0.3995(4) 0.9972(4) 0.2597(4) 0.0369(8) Uani d . 1 . .
    C C12 0.4597(4) 0.9141(4) 0.3474(4) 0.0364(8) Uani d . 1 . .
    C C13 0.3959(5) 0.8222(4) 0.4804(4) 0.0427(9) Uani d . 1 . .
    H H13A 0.2940 0.7979 0.5327 0.051 Uiso calc R 1 . .
    C C14 0.5141(5) 0.7769(4) 0.5158(5) 0.0484(10) Uani d . 1 . .
    H H14A 0.5046 0.7167 0.5984 0.058 Uiso calc R 1 . .
    C C15 0.6195(4) 0.9196(4) 0.3068(4) 0.0400(9) Uani d . 1 . .
    C C16 0.7170(5) 1.0037(4) 0.1850(5) 0.0506(10) Uani d . 1 . .
    H H16A 0.8210 1.0050 0.1601 0.061 Uiso calc R 1 . .
    C C17 0.6541(5) 1.0853(5) 0.1024(5) 0.0531(11) Uani d . 1 . .
    H H17A 0.7168 1.1432 0.0209 0.064 Uiso calc R 1 . .
    C C18 0.4975(5) 1.0825(4) 0.1391(5) 0.0466(10) Uani d . 1 . .
    H H18A 0.4583 1.1389 0.0816 0.056 Uiso calc R 1 . .
    N N1 0.1790(4) 0.5964(3) 0.3603(3) 0.0386(7) Uani d . 1 . .
    H H1A 0.1685 0.6838 0.3552 0.046 Uiso calc R 1 . .
    N N2 0.1950(4) 0.5168(3) 0.4730(4) 0.0446(8) Uani d . 1 . .
    N N3 0.2064(4) 0.3928(3) 0.4385(4) 0.0467(8) Uani d . 1 . .
    N N4 0.2006(4) 0.3901(3) 0.3040(4) 0.0435(8) Uani d . 1 . .
    N N5 0.3005(4) 0.5030(4) -0.2493(4) 0.0547(9) Uani d . 1 . .
    H H5A 0.3015 0.5130 -0.3365 0.066 Uiso calc R 1 . .
    N N9 0.1456(3) 0.8869(3) 0.3328(4) 0.0400(8) Uani d . 1 . .
    N N8 0.0065(4) 0.9348(3) 0.3460(4) 0.0469(8) Uani d . 1 . .
    N N7 0.0106(4) 1.0667(3) 0.3174(4) 0.0467(8) Uani d . 1 . .
    N N6 0.1544(4) 1.1054(3) 0.2838(4) 0.0412(8) Uani d . 1 . .
    H H6A 0.1880 1.1883 0.2601 0.049 Uiso calc R 1 . .
    N N10 0.6481(4) 0.8330(3) 0.4119(4) 0.0470(8) Uani d . 1 . .
    H H10A 0.7363 0.8168 0.4121 0.056 Uiso calc R 1 . .
loop_
    _atom_site_aniso_label
    _atom_site_aniso_U_11
    _atom_site_aniso_U_22
    _atom_site_aniso_U_33
    _atom_site_aniso_U_12
    _atom_site_aniso_U_13
    _atom_site_aniso_U_23
    C1 0.040(2) 0.0331(18) 0.039(2) -0.0061(15) -0.0166(16) -0.0030(15)
    C2 0.044(2) 0.0339(18) 0.045(2) -0.0051(16) -0.0215(18) -0.0025(15)
    C3 0.041(2) 0.040(2) 0.043(2) -0.0047(16) -0.0178(17) -0.0036(16)
    C4 0.049(2) 0.042(2) 0.069(3) 0.0052(18) -0.025(2) -0.011(2)
    C5 0.056(3) 0.057(3) 0.052(3) 0.000(2) -0.013(2) -0.014(2)
    C6 0.051(2) 0.048(2) 0.034(2) -0.0138(18) -0.0212(17) 0.0030(16)
    C7 0.054(2) 0.049(2) 0.050(2) -0.0084(19) -0.032(2) 0.0047(18)
    C8 0.043(2) 0.042(2) 0.065(3) -0.0011(17) -0.027(2) -0.0027(19)
    C9 0.038(2) 0.0358(19) 0.048(2) 0.0008(15) -0.0181(17) -0.0065(16)
    C10 0.043(2) 0.0288(17) 0.044(2) 0.0036(15) -0.0243(17) -0.0075(15)
    C11 0.0369(19) 0.0323(18) 0.044(2) 0.0016(15) -0.0188(16) -0.0067(15)
    C12 0.0382(19) 0.0326(18) 0.043(2) 0.0034(15) -0.0198(16) -0.0081(15)
    C13 0.046(2) 0.040(2) 0.043(2) 0.0027(16) -0.0186(18) -0.0048(16)
    C14 0.053(2) 0.050(2) 0.047(2) 0.0083(19) -0.027(2) -0.0031(18)
    C15 0.0348(19) 0.040(2) 0.050(2) 0.0055(15) -0.0217(17) -0.0128(17)
    C16 0.041(2) 0.052(2) 0.058(3) -0.0035(18) -0.019(2) -0.011(2)
    C17 0.050(2) 0.055(2) 0.052(2) -0.010(2) -0.019(2) 0.0002(19)
    C18 0.051(2) 0.040(2) 0.051(2) -0.0028(17) -0.026(2) 0.0036(17)
    N1 0.0492(18) 0.0278(15) 0.0448(18) 0.0002(13) -0.0255(15) -0.0034(12)
    N2 0.059(2) 0.0448(19) 0.0367(17) -0.0017(15) -0.0272(16) 0.0015(14)
    N3 0.058(2) 0.0412(18) 0.049(2) 0.0004(15) -0.0331(17) 0.0069(14)
    N4 0.051(2) 0.0360(17) 0.0468(19) 0.0025(14) -0.0231(16) -0.0047(14)
    N5 0.061(2) 0.063(2) 0.0390(19) -0.0047(18) -0.0200(17) -0.0027(16)
    N9 0.0388(17) 0.0334(16) 0.055(2) 0.0025(13) -0.0259(15) -0.0060(14)
    N8 0.0436(19) 0.0404(18) 0.065(2) 0.0011(14) -0.0299(17) -0.0063(16)
    N7 0.0447(19) 0.0421(18) 0.059(2) 0.0022(14) -0.0278(17) -0.0018(15)
    N6 0.0442(18) 0.0301(15) 0.056(2) 0.0027(13) -0.0278(16) -0.0020(13)
    N10 0.0412(18) 0.053(2) 0.057(2) 0.0129(15) -0.0305(17) -0.0113(16)
_geom_special_details
;
All e.s.d.'s (except the e.s.d. in the dihedral angle between two l.s. planes)
are estimated using the full covariance matrix. The cell e.s.d.'s are taken
into account individually in the estimation of e.s.d.'s in distances, angles
and torsion angles; correlations between e.s.d.'s in cell parameters are only
used when they are defined by crystal symmetry. An approximate (isotropic)
treatment of cell e.s.d.'s is used for estimating e.s.d.'s involving l.s.
planes.
;
loop_
    _geom_bond_atom_site_label_1
    _geom_bond_atom_site_label_2
    _geom_bond_site_symmetry_2
    _geom_bond_distance
    _geom_bond_publ_flag
    C1 N4 . 1.326(5) ?
    C1 N1 . 1.333(5) ?
    C1 C2 . 1.479(5) ?
    C2 C9 . 1.404(5) ?
    C2 C3 . 1.407(5) ?
    C3 C6 . 1.428(5) ?
    C3 C4 . 1.441(6) ?
    C4 C5 . 1.357(6) ?
    C4 H4B . 0.9300 ?
    C5 N5 . 1.369(6) ?
    C5 H5B . 0.9300 ?
    C6 N5 . 1.376(5) ?
    C6 C7 . 1.386(6) ?
    C7 C8 . 1.388(6) ?
    C7 H7B . 0.9300 ?
    C8 C9 . 1.396(6) ?
    C8 H8B . 0.9300 ?
    C9 H9B . 0.9300 ?
    C10 N9 . 1.323(5) ?
    C10 N6 . 1.341(4) ?
    C10 C11 . 1.465(5) ?
    C11 C18 . 1.392(5) ?
    C11 C12 . 1.406(5) ?
    C12 C15 . 1.427(5) ?
    C12 C13 . 1.430(5) ?
    C13 C14 . 1.370(6) ?
    C13 H13A . 0.9300 ?
    C14 N10 . 1.368(6) ?
    C14 H14A . 0.9300 ?
    C15 N10 . 1.382(5) ?
    C15 C16 . 1.390(6) ?
    C16 C17 . 1.381(6) ?
    C16 H16A . 0.9300 ?
    C17 C18 . 1.402(6) ?
    C17 H17A . 0.9300 ?
    C18 H18A . 0.9300 ?
    N1 N2 . 1.350(4) ?
    N1 H1A . 0.8600 ?
    N2 N3 . 1.295(5) ?
    N3 N4 . 1.369(4) ?
    N5 H5A . 0.8600 ?
    N9 N8 . 1.364(4) ?
    N8 N7 . 1.295(4) ?
    N7 N6 . 1.347(4) ?
    N6 H6A . 0.8600 ?
    N10 H10A . 0.8600 ?
loop_
    _geom_angle_atom_site_label_1
    _geom_angle_atom_site_label_2
    _geom_angle_atom_site_label_3
    _geom_angle_site_symmetry_1
    _geom_angle_site_symmetry_3
    _geom_angle
    _geom_angle_publ_flag
    N4 C1 N1 . . 107.9(3) ?
    N4 C1 C2 . . 128.4(3) ?
    N1 C1 C2 . . 123.5(3) ?
    C9 C2 C3 . . 118.4(4) ?
    C9 C2 C1 . . 121.9(3) ?
    C3 C2 C1 . . 119.7(3) ?
    C2 C3 C6 . . 117.1(4) ?
    C2 C3 C4 . . 135.0(4) ?
    C6 C3 C4 . . 107.9(4) ?
    C5 C4 C3 . . 105.7(4) ?
    C5 C4 H4B . . 127.2 ?
    C3 C4 H4B . . 127.2 ?
    C4 C5 N5 . . 110.8(4) ?
    C4 C5 H5B . . 124.6 ?
    N5 C5 H5B . . 124.6 ?
    N5 C6 C7 . . 129.9(4) ?
    N5 C6 C3 . . 105.7(4) ?
    C7 C6 C3 . . 124.4(4) ?
    C6 C7 C8 . . 117.1(4) ?
    C6 C7 H7B . . 121.4 ?
    C8 C7 H7B . . 121.4 ?
    C7 C8 C9 . . 120.3(4) ?
    C7 C8 H8B . . 119.8 ?
    C9 C8 H8B . . 119.8 ?
    C8 C9 C2 . . 122.7(4) ?
    C8 C9 H9B . . 118.7 ?
    C2 C9 H9B . . 118.7 ?
    N9 C10 N6 . . 107.4(3) ?
    N9 C10 C11 . . 128.0(3) ?
    N6 C10 C11 . . 124.6(3) ?
    C18 C11 C12 . . 118.8(3) ?
    C18 C11 C10 . . 120.0(3) ?
    C12 C11 C10 . . 121.2(3) ?
    C11 C12 C15 . . 118.3(3) ?
    C11 C12 C13 . . 134.6(3) ?
    C15 C12 C13 . . 107.0(3) ?
    C14 C13 C12 . . 106.7(4) ?
    C14 C13 H13A . . 126.7 ?
    C12 C13 H13A . . 126.7 ?
    N10 C14 C13 . . 110.2(4) ?
    N10 C14 H14A . . 124.9 ?
    C13 C14 H14A . . 124.9 ?
    N10 C15 C16 . . 130.6(4) ?
    N10 C15 C12 . . 106.8(3) ?
    C16 C15 C12 . . 122.6(4) ?
    C17 C16 C15 . . 117.7(4) ?
    C17 C16 H16A . . 121.2 ?
    C15 C16 H16A . . 121.2 ?
    C16 C17 C18 . . 121.2(4) ?
    C16 C17 H17A . . 119.4 ?
    C18 C17 H17A . . 119.4 ?
    C11 C18 C17 . . 121.4(4) ?
    C11 C18 H18A . . 119.3 ?
    C17 C18 H18A . . 119.3 ?
    C1 N1 N2 . . 109.6(3) ?
    C1 N1 H1A . . 125.2 ?
    N2 N1 H1A . . 125.2 ?
    N3 N2 N1 . . 105.8(3) ?
    N2 N3 N4 . . 110.8(3) ?
    C1 N4 N3 . . 105.9(3) ?
    C5 N5 C6 . . 109.9(4) ?
    C5 N5 H5A . . 125.0 ?
    C6 N5 H5A . . 125.0 ?
    C10 N9 N8 . . 106.6(3) ?
    N7 N8 N9 . . 110.3(3) ?
    N8 N7 N6 . . 106.3(3) ?
    C10 N6 N7 . . 109.4(3) ?
    C10 N6 H6A . . 125.3 ?
    N7 N6 H6A . . 125.3 ?
    C14 N10 C15 . . 109.3(3) ?
    C14 N10 H10A . . 125.4 ?
    C15 N10 H10A . . 125.4 ?
loop_
    _geom_torsion_atom_site_label_1
    _geom_torsion_atom_site_label_2
    _geom_torsion_atom_site_label_3
    _geom_torsion_atom_site_label_4
    _geom_torsion_site_symmetry_1
    _geom_torsion_site_symmetry_2
    _geom_torsion_site_symmetry_3
    _geom_torsion_site_symmetry_4
    _geom_torsion
    _geom_torsion_publ_flag
    N4 C1 C2 C9 . . . . 133.5(4) ?
    N1 C1 C2 C9 . . . . -41.2(5) ?
    N4 C1 C2 C3 . . . . -43.3(6) ?
    N1 C1 C2 C3 . . . . 142.1(4) ?
    C9 C2 C3 C6 . . . . -0.7(5) ?
    C1 C2 C3 C6 . . . . 176.2(3) ?
    C9 C2 C3 C4 . . . . 179.7(4) ?
    C1 C2 C3 C4 . . . . -3.4(6) ?
    C2 C3 C4 C5 . . . . 178.1(4) ?
    C6 C3 C4 C5 . . . . -1.5(4) ?
    C3 C4 C5 N5 . . . . 0.9(5) ?
    C2 C3 C6 N5 . . . . -178.3(3) ?
    C4 C3 C6 N5 . . . . 1.4(4) ?
    C2 C3 C6 C7 . . . . 0.4(6) ?
    C4 C3 C6 C7 . . . . -180.0(4) ?
    N5 C6 C7 C8 . . . . 178.0(4) ?
    C3 C6 C7 C8 . . . . -0.3(6) ?
    C6 C7 C8 C9 . . . . 0.5(6) ?
    C7 C8 C9 C2 . . . . -0.9(6) ?
    C3 C2 C9 C8 . . . . 1.0(5) ?
    C1 C2 C9 C8 . . . . -175.8(3) ?
    N9 C10 C11 C18 . . . . 137.4(4) ?
    N6 C10 C11 C18 . . . . -40.4(5) ?
    N9 C10 C11 C12 . . . . -42.3(6) ?
    N6 C10 C11 C12 . . . . 139.8(4) ?
    C18 C11 C12 C15 . . . . -1.1(5) ?
    C10 C11 C12 C15 . . . . 178.7(3) ?
    C18 C11 C12 C13 . . . . 175.9(4) ?
    C10 C11 C12 C13 . . . . -4.3(6) ?
    C11 C12 C13 C14 . . . . -176.9(4) ?
    C15 C12 C13 C14 . . . . 0.3(4) ?
    C12 C13 C14 N10 . . . . -1.0(5) ?
    C11 C12 C15 N10 . . . . 178.1(3) ?
    C13 C12 C15 N10 . . . . 0.4(4) ?
    C11 C12 C15 C16 . . . . 0.2(5) ?
    C13 C12 C15 C16 . . . . -177.5(4) ?
    N10 C15 C16 C17 . . . . -176.8(4) ?
    C12 C15 C16 C17 . . . . 0.6(6) ?
    C15 C16 C17 C18 . . . . -0.6(6) ?
    C12 C11 C18 C17 . . . . 1.1(6) ?
    C10 C11 C18 C17 . . . . -178.7(4) ?
    C16 C17 C18 C11 . . . . -0.2(7) ?
    N4 C1 N1 N2 . . . . -0.2(4) ?
    C2 C1 N1 N2 . . . . 175.4(3) ?
    C1 N1 N2 N3 . . . . -0.5(4) ?
    N1 N2 N3 N4 . . . . 0.9(4) ?
    N1 C1 N4 N3 . . . . 0.8(4) ?
    C2 C1 N4 N3 . . . . -174.6(4) ?
    N2 N3 N4 C1 . . . . -1.1(4) ?
    C4 C5 N5 C6 . . . . -0.1(5) ?
    C7 C6 N5 C5 . . . . -179.4(4) ?
    C3 C6 N5 C5 . . . . -0.8(4) ?
    N6 C10 N9 N8 . . . . 0.5(4) ?
    C11 C10 N9 N8 . . . . -177.6(4) ?
    C10 N9 N8 N7 . . . . -0.6(4) ?
    N9 N8 N7 N6 . . . . 0.5(4) ?
    N9 C10 N6 N7 . . . . -0.2(4) ?
    C11 C10 N6 N7 . . . . 178.0(3) ?
    N8 N7 N6 C10 . . . . -0.2(4) ?
    C13 C14 N10 C15 . . . . 1.3(5) ?
    C16 C15 N10 C14 . . . . 176.6(4) ?
    C12 C15 N10 C14 . . . . -1.0(4) ?
loop_
    _geom_hbond_atom_site_label_D
    _geom_hbond_atom_site_label_H
    _geom_hbond_atom_site_label_A
    _geom_hbond_site_symmetry_A
    _geom_hbond_distance_DH
    _geom_hbond_distance_HA
    _geom_hbond_distance_DA
    _geom_hbond_angle_DHA
    N1 H1A N9 1 0.86 2.00 2.858(4) 177.2
    N6 H6A N4 1_565 0.86 2.10 2.899(4) 153.6
data_global
_journal_date_recd_electronic     2010-08-06
_journal_date_accepted     2010-08-18
_journal_name_full     'Acta Crystallographica, Section E'
_journal_year     2010
_journal_volume     66
_journal_issue      9
_journal_page_first     o2390
_journal_page_last     o2390
_journal_paper_category     QO
_journal_coeditor_code     BX2301
_publ_contact_author_name     'Yu-Hua Ge'
_publ_contact_author_address
;
College of Life Science and Pharmaceutical Engineering, Nanjing University of
Technology, Nanjing, P. R. China
and
Department of Chemistry and Chemical Engineering, Southeast Universiy,
Nanjing, 211189, P.R. China
;
_publ_contact_author_email     'geyuhua@seu.edu.cn'
_publ_contact_author_fax     '862552090614'
_publ_contact_author_phone     '862552090614'
_publ_section_title
;
4-(1<i>H</i>-Tetrazol-5-yl)-1<i>H</i>-indole
;
loop_
    _publ_author_name
    _publ_author_footnote
    _publ_author_address
    'Ge, Yu-Hua' .
;
College of Life Science and Pharmaceutical Engineering
Nanjing University of Technology
Nanjing
People's Republic of China
and
Department of Chemistry and Chemical Engineering
Southeast Universiy
Nanjing 211189
People's Republic of China
;
    'Han, Pei' .
;
Department of Chemistry and Chemical Engineering
Southeast Universiy
Nanjing 211189
People's Republic of China
;
    'Wei, Ping' .
;
College of Life Science and Pharmaceutical Engineering
Nanjing University of Technology
Nanjing
People's Republic of China
;
    'Ou-yang, Ping-Kai' .
;
College of Life Science and Pharmaceutical Engineering
Nanjing University of Technology
Nanjing
People's Republic of China
;
