# Supplementary material for: 4-(1H-Tetra­zol-5-yl)-1H-indole
Source: Acta Crystallogr Sect E Struct Rep Online. 2010 Aug 25;66(Pt 9):o2390. doi: 10.1107/S1600536810033271 (PMC3008032; doi:10.1107/S1600536810033271)
Supplement: Supplementary file 2 [file e-66-o2390-Isup2.hkl]

# 
# h,k,l, Fc-squared, Fo-squared, sigma(Fo-squared) and status flag 
# 
data_I
_shelx_title ' 1 in P-1' 
_shelx_refln_list_code          4 
_shelx_F_calc_maximum      114.08 
_exptl_crystal_F_000       384.00 
_reflns_d_resolution_high  0.8404 
 
loop_ 
 _symmetry_equiv_pos_as_xyz 
 'x, y, z' 
 '-x, -y, -z' 
 
_cell_length_a     9.6535 
_cell_length_b     9.8444 
_cell_length_c     9.9672 
_cell_angle_alpha  83.204 
_cell_angle_beta   65.712 
_cell_angle_gamma  87.627 
 
_shelx_F_squared_multiplier     1.000 
 
loop_ 
 _refln_index_h 
 _refln_index_k 
 _refln_index_l 
 _refln_F_squared_calc 
 _refln_F_squared_meas 
 _refln_F_squared_sigma 
 _refln_observed_status 
   2   0   0      626.50      873.72      7.64 o 
   3   0   0      260.59      388.52      5.42 o 
   4   0   0       50.00       46.62      2.22 o 
   5   0   0     1493.99     1735.31     30.06 o 
   6   0   0      621.74      691.01     11.06 o 
   7   0   0       11.74        4.27      4.59 o 
   8   0   0       45.66       45.87     10.67 o 
   9   0   0       21.12       20.30      1.99 o 
  10   0   0       14.53       13.05      2.62 o 
 -10   1   0       13.67       13.14      4.18 o 
  -9   1   0        1.44       10.64      2.80 o 
  -8   1   0       91.14       93.88      4.21 o 
  -7   1   0       92.16      101.94      8.53 o 
  -6   1   0       44.60       43.17      3.09 o 
  -5   1   0      296.28      290.72      6.96 o 
  -4   1   0       21.18       87.69      2.99 o 
  -3   1   0      645.14      701.00      6.71 o 
  -2   1   0     1333.46     1259.41     10.30 o 
   2   1   0     8303.25     8613.10     19.18 o 
   3   1   0     2020.66     1832.86     26.95 o 
   4   1   0       65.98       50.10      2.61 o 
   5   1   0       46.30       38.82      4.70 o 
   6   1   0        0.88        1.94      0.89 o 
   7   1   0      180.88      185.55      7.24 o 
   8   1   0      390.95      364.34      7.95 o 
   9   1   0        0.03        0.26      1.68 o 
  10   1   0        0.35        0.55      1.35 o 
 -10   2   0        0.09       14.43      2.72 o 
  -9   2   0        0.09        3.68      1.77 o 
  -8   2   0       13.39       16.29      1.94 o 
  -7   2   0       63.48       65.43      4.98 o 
  -6   2   0       28.43       36.26      2.09 o 
  -5   2   0      241.56      242.58      6.00 o 
  -4   2   0      230.25      230.67      8.64 o 
  -3   2   0       56.45       50.98      9.88 o 
  -2   2   0      391.52      335.56     14.66 o 
  -1   2   0        5.58        0.94      0.28 o 
   0   2   0     9265.46     7937.64     62.70 o 
   1   2   0       69.70       54.84      3.73 o 
   3   2   0      153.45      134.55      4.75 o 
   4   2   0        0.61        1.35      0.77 o 
   5   2   0      453.44      432.12     10.65 o 
   6   2   0        5.42        6.51      1.71 o 
   7   2   0        5.69        6.42      1.65 o 
   8   2   0       13.82       12.21      2.63 o 
   9   2   0        6.18        5.00      1.31 o 
  10   2   0       13.03       17.25      2.30 o 
 -10   3   0       10.30       13.58      3.33 o 
  -9   3   0        0.23        6.56      2.76 o 
  -8   3   0       14.47       17.46      3.52 o 
  -7   3   0       42.04       42.30      4.12 o 
  -6   3   0       11.53       22.23     19.59 o 
  -5   3   0       10.67       19.19      4.39 o 
  -4   3   0      450.33      629.65     11.54 o 
  -3   3   0      452.58      459.21      9.68 o 
  -2   3   0       51.30       44.02      7.05 o 
  -1   3   0      485.38      409.03      6.06 o 
   0   3   0       49.04       38.00      2.60 o 
   1   3   0     1199.68     1045.28      9.46 o 
   3   3   0       15.26       19.49      1.51 o 
   4   3   0       56.73       49.65      2.56 o 
   5   3   0        8.08        6.44      1.73 o 
   6   3   0      411.74      380.13      6.67 o 
   7   3   0      108.98      107.92      4.64 o 
   8   3   0        1.60        0.49      1.22 o 
   9   3   0        5.28        6.49      2.04 o 
  10   3   0        4.82        4.77      1.77 o 
  -9   4   0       15.80        7.10      2.83 o 
  -8   4   0       66.51       67.97     11.05 o 
  -7   4   0        0.33        1.30      3.67 o 
  -6   4   0       98.26       86.40      5.88 o 
  -5   4   0      118.42      103.95      9.44 o 
  -4   4   0       37.18       24.97      7.84 o 
  -3   4   0        2.18        1.96      1.79 o 
  -2   4   0       49.17       52.02      2.21 o 
  -1   4   0       38.56       26.12      1.91 o 
   0   4   0      233.47      236.41      7.66 o 
   1   4   0       69.89       84.82      2.97 o 
   2   4   0      591.64      584.97      8.83 o 
   3   4   0      998.33      960.73     13.55 o 
   4   4   0     1506.72     1535.00     32.94 o 
   5   4   0        0.07        0.59      1.60 o 
   6   4   0       88.65       83.55      4.64 o 
   7   4   0       23.48       23.24      4.62 o 
   8   4   0       31.19       26.43      2.45 o 
   9   4   0       12.27       13.82      1.91 o 
  -9   5   0        1.91        3.45      2.02 o 
  -8   5   0        3.15        3.72      1.71 o 
  -7   5   0      174.88      158.59      7.29 o 
  -6   5   0      117.88      105.54     12.57 o 
  -5   5   0      138.90      124.70     12.36 o 
  -4   5   0       23.09       29.60      4.33 o 
  -3   5   0      158.25      164.95      7.56 o 
  -2   5   0      764.27      769.29     10.79 o 
  -1   5   0     1084.43     1090.45     14.74 o 
   0   5   0       34.39       37.36      4.17 o 
   1   5   0       16.23       13.39      1.61 o 
   2   5   0      228.13      207.97      5.98 o 
   3   5   0      549.29      541.54     12.24 o 
   4   5   0      285.03      278.57      5.58 o 
   5   5   0       53.69       46.52      3.90 o 
   6   5   0      100.72       94.40      6.27 o 
   7   5   0        0.03        1.41      1.60 o 
   8   5   0       25.73       21.25      2.21 o 
   9   5   0       11.90       11.43      2.96 o 
  -9   6   0        0.03        0.17      1.84 o 
  -8   6   0       30.29       27.34      3.89 o 
  -7   6   0        7.96        4.52      2.10 o 
  -6   6   0      153.84      180.01     14.86 o 
  -5   6   0       23.20       16.74      6.17 o 
  -4   6   0       43.00       40.35      4.26 o 
  -3   6   0       49.45       57.44      6.89 o 
  -2   6   0       18.45       16.73      2.38 o 
  -1   6   0      211.29      209.07      5.65 o 
   0   6   0      139.98      137.64      5.55 o 
   1   6   0      223.44      210.65      5.93 o 
   2   6   0      621.26      644.79     14.60 o 
   3   6   0      334.43      359.92      7.83 o 
   4   6   0       80.46       88.02      3.13 o 
   5   6   0      108.55      105.18      4.46 o 
   6   6   0      414.99      416.68      8.15 o 
   7   6   0       12.39        8.90      3.04 o 
   8   6   0        3.82        2.38      1.33 o 
  -8   7   0        1.42        3.61      1.97 o 
  -7   7   0       13.61       18.39      5.74 o 
  -6   7   0      168.25      174.82      6.91 o 
  -5   7   0        0.39        0.88      1.37 o 
  -4   7   0       22.72       23.65      6.77 o 
  -3   7   0        3.51        7.40      3.20 o 
  -2   7   0      342.48      359.86      8.49 o 
  -1   7   0      206.33      214.92      4.68 o 
   0   7   0       22.14       22.79      2.94 o 
   1   7   0      184.37      183.52      4.61 o 
   2   7   0       36.86       34.87      4.81 o 
   3   7   0        6.55        7.61      2.56 o 
   4   7   0      203.97      221.75      8.09 o 
   5   7   0      117.84      125.86      6.57 o 
   6   7   0        6.83        5.41      1.60 o 
   7   7   0        0.05       -0.43      0.98 o 
   8   7   0        1.35        1.88      2.36 o 
  -7   8   0        5.88        5.98      1.80 o 
  -6   8   0        1.17        2.37      2.82 o 
  -5   8   0        0.81        4.61      1.87 o 
  -4   8   0       10.15       14.41      3.33 o 
  -3   8   0      174.57      192.67     17.92 o 
  -2   8   0      385.65      406.82     14.29 o 
  -1   8   0       51.30       56.86      5.29 o 
   0   8   0        0.28        2.78      0.92 o 
   1   8   0       74.88       73.60     10.28 o 
   2   8   0      273.28      271.66      8.71 o 
   3   8   0      127.40      128.95      7.74 o 
   4   8   0        0.01        1.28      1.21 o 
   5   8   0       22.44       21.60      2.29 o 
   6   8   0       43.18       48.03      3.74 o 
   7   8   0        0.39        1.38      1.88 o 
  -6   9   0       68.15       66.33      9.20 o 
  -5   9   0       49.92       58.38      6.36 o 
  -4   9   0       25.48       22.89      5.47 o 
  -3   9   0       16.57       15.25      2.82 o 
  -2   9   0        8.35        7.79      3.27 o 
  -1   9   0       42.16       43.77      3.34 o 
   0   9   0        0.05        1.10      0.79 o 
   1   9   0        5.15        6.31      1.09 o 
   2   9   0        0.20        0.73      1.21 o 
   3   9   0       61.05       69.41      5.69 o 
   4   9   0       32.37       27.96      4.21 o 
   5   9   0       57.72       57.62      4.85 o 
   6   9   0        1.45       -1.03      2.86 o 
  -5  10   0       31.53       27.76      6.35 o 
  -4  10   0        5.89        6.55      2.47 o 
  -3  10   0       59.51       57.74      6.16 o 
  -2  10   0      190.87      210.36     10.35 o 
  -1  10   0       13.25       14.83      2.43 o 
   0  10   0      263.82      296.11      9.60 o 
   1  10   0        1.60        1.40      1.10 o 
   2  10   0        3.43        3.12      1.23 o 
   3  10   0       48.01       47.75      5.05 o 
   4  10   0        0.98        3.63      1.36 o 
   5  10   0        7.85        4.53      2.55 o 
  -3  11   0        8.42        6.56      1.78 o 
  -2  11   0       30.87       37.56      6.26 o 
  -1  11   0       53.39       59.84      5.05 o 
   0  11   0        5.79        6.37      3.55 o 
   1  11   0       16.50       14.40      1.82 o 
   2  11   0        3.96        1.31      1.49 o 
   3  11   0        2.21        2.99      2.18 o 
  -2 -11   1       23.21       22.56      3.67 o 
  -1 -11   1        0.24        1.46      1.04 o 
   0 -11   1        1.81       -0.15      2.68 o 
   1 -11   1        0.51        0.10      3.96 o 
   2 -11   1       18.91       17.65      2.69 o 
   3 -11   1        0.18        0.72      1.67 o 
  -4 -10   1       71.10       70.36     10.97 o 
  -3 -10   1       62.53       56.77      8.09 o 
  -2 -10   1      126.97      138.55      9.78 o 
  -1 -10   1       10.90        8.35      1.46 o 
   0 -10   1       32.83       27.84      3.47 o 
   1 -10   1       62.74       61.97      5.54 o 
   2 -10   1       22.99       24.45      4.06 o 
   3 -10   1       21.18       19.61      3.25 o 
   4 -10   1      120.81      120.66     10.72 o 
   5 -10   1        6.16        5.45      2.32 o 
  -5  -9   1       24.71       33.29      6.52 o 
  -4  -9   1       15.70        9.19      2.12 o 
  -3  -9   1       62.46       64.15      7.26 o 
  -2  -9   1       46.69       57.58      7.55 o 
  -1  -9   1        1.48        2.35      1.22 o 
   0  -9   1       91.65       96.65      5.27 o 
   1  -9   1        2.24        2.35      1.84 o 
   2  -9   1       15.68       15.19      2.99 o 
   3  -9   1        0.06       -2.34      1.70 o 
   4  -9   1       47.13       39.45      4.37 o 
   5  -9   1       44.00       47.40      4.61 o 
   6  -9   1        5.27        8.45      3.52 o 
  -6  -8   1        0.93        1.78      3.80 o 
  -5  -8   1        5.66        3.37      1.51 o 
  -4  -8   1       43.70       49.83      5.41 o 
  -3  -8   1       18.53       17.97      2.69 o 
  -2  -8   1       77.78       78.22      6.61 o 
  -1  -8   1       42.04       45.84      4.81 o 
   0  -8   1       68.30       69.81      4.97 o 
   1  -8   1      127.10      134.89      5.98 o 
   2  -8   1        0.01        2.25      0.86 o 
   3  -8   1       90.31       87.64      8.47 o 
   4  -8   1      281.28      282.98     11.50 o 
   5  -8   1       56.93       55.00      4.42 o 
   6  -8   1       93.78       92.77      6.63 o 
   7  -8   1       13.64       13.15      2.24 o 
  -7  -7   1        1.38        2.17      1.77 o 
  -6  -7   1        4.62        2.83      1.01 o 
  -5  -7   1        0.05       -2.13      1.81 o 
  -4  -7   1       33.61       35.55      3.08 o 
  -3  -7   1       26.08       25.62      6.58 o 
  -2  -7   1       53.16       46.00      5.84 o 
  -1  -7   1       10.95        6.60      1.18 o 
   0  -7   1       25.89       23.22      3.14 o 
   1  -7   1        7.38        5.89      3.13 o 
   2  -7   1       77.91       81.91      4.10 o 
   3  -7   1        0.36        0.85      1.32 o 
   4  -7   1       25.17       24.33      6.21 o 
   5  -7   1       20.19       14.32      5.23 o 
   6  -7   1       29.66       33.36      5.51 o 
   7  -7   1      125.02      116.44      6.99 o 
   8  -7   1        4.75        3.01      2.03 o 
  -8  -6   1       19.53       14.95      2.61 o 
  -7  -6   1        1.44        0.94      2.15 o 
  -6  -6   1       99.26       81.77      8.10 o 
  -5  -6   1        2.50        3.72      2.77 o 
  -4  -6   1       12.79       12.98      5.03 o 
  -3  -6   1       16.31       17.61      3.32 o 
  -2  -6   1       55.48       57.46      3.95 o 
  -1  -6   1      157.46      158.36      7.36 o 
   0  -6   1       23.30       27.45      5.26 o 
   1  -6   1      387.51      358.69     10.92 o 
   2  -6   1      208.70      210.05      4.38 o 
   3  -6   1      172.38      155.57      5.57 o 
   4  -6   1      302.57      292.70      9.73 o 
   5  -6   1        0.81        2.24      1.66 o 
   6  -6   1      156.24      134.42      9.18 o 
   7  -6   1      114.73      118.76     11.40 o 
   8  -6   1        0.00        0.67      1.25 o 
   9  -6   1        4.72        3.83      2.12 o 
  -8  -5   1        6.41        5.18      2.05 o 
  -7  -5   1        3.73        8.35      3.51 o 
  -6  -5   1       31.50       26.57      3.28 o 
  -5  -5   1        8.97        7.00      3.08 o 
  -4  -5   1       28.73       31.90      6.01 o 
  -3  -5   1       41.27       38.67      4.50 o 
  -2  -5   1       32.59       38.49      4.98 o 
  -1  -5   1       41.90       44.37      7.15 o 
   0  -5   1      299.59      280.82      4.85 o 
   1  -5   1        3.81        2.36      0.82 o 
   2  -5   1      101.70      100.72      3.72 o 
   3  -5   1      196.52      154.29      6.67 o 
   4  -5   1        5.61        4.77      1.94 o 
   5  -5   1       88.99       85.35      4.64 o 
   6  -5   1        2.74        3.65      1.33 o 
   7  -5   1      185.31      204.01     11.85 o 
   8  -5   1        1.03        0.06      1.47 o 
   9  -5   1       15.81       20.27      4.57 o 
  -9  -4   1        6.33        7.81      2.42 o 
  -8  -4   1        1.86        1.55      1.29 o 
  -7  -4   1       29.10       30.98      4.00 o 
  -6  -4   1      344.81      329.45     13.84 o 
  -5  -4   1        3.46        4.97      1.55 o 
  -4  -4   1        0.36       -0.47      1.71 o 
  -3  -4   1      389.63      381.24     10.61 o 
  -2  -4   1     1283.37     1270.86     22.13 o 
  -1  -4   1       12.38        6.75      1.06 o 
   0  -4   1      325.79      289.04     22.05 o 
   1  -4   1      498.65      423.04     10.66 o 
   2  -4   1      228.79      200.05      2.61 o 
   3  -4   1      672.90      634.16      8.84 o 
   4  -4   1      429.23      392.43     19.45 o 
   5  -4   1        9.92        5.67      1.94 o 
   6  -4   1      138.64      150.34     18.20 o 
   7  -4   1      303.31      287.18     14.99 o 
   8  -4   1        3.50        4.90      2.49 o 
   9  -4   1        2.29        0.39      1.46 o 
  10  -4   1        1.27        1.59      1.20 o 
  -9  -3   1        0.04        2.68      1.22 o 
  -8  -3   1       18.45       13.64      2.20 o 
  -7  -3   1       53.75       43.17      4.00 o 
  -6  -3   1      276.18      262.03      6.68 o 
  -5  -3   1        0.08        0.79      1.09 o 
  -4  -3   1       98.16       76.09      5.16 o 
  -3  -3   1       88.53       89.02      3.38 o 
  -2  -3   1       97.96       88.17      3.39 o 
  -1  -3   1      851.28      790.33      8.25 o 
   0  -3   1      298.20      265.95      8.39 o 
   1  -3   1      117.36       86.23      3.38 o 
   2  -3   1      395.48      393.17     18.13 o 
   3  -3   1      656.10      599.21     12.04 o 
   4  -3   1        1.88        1.22      0.52 o 
   5  -3   1      114.90      111.84      6.04 o 
   6  -3   1       78.25       79.76      4.56 o 
   8  -3   1        0.29       71.08     15.25 o 
   9  -3   1        7.49        8.38      2.49 o 
  10  -3   1        5.89        4.16      1.81 o 
  -9  -2   1       24.01       21.62      2.70 o 
  -8  -2   1        0.87       -0.16      1.06 o 
  -7  -2   1        0.03       -0.17      1.32 o 
  -6  -2   1       95.81      102.36      3.90 o 
  -5  -2   1      498.40      463.27      7.90 o 
  -4  -2   1      249.96      200.37      4.51 o 
  -3  -2   1       20.00       13.46      1.22 o 
  -2  -2   1       45.07       53.88      2.18 o 
  -1  -2   1     1827.98     1655.90     24.88 o 
   0  -2   1       61.11       40.85      2.03 o 
   1  -2   1     2051.32     2331.77     32.59 o 
   2  -2   1       10.13       15.73      0.92 o 
   3  -2   1      136.73      118.25      7.91 o 
   4  -2   1        4.79       36.90      4.93 o 
   5  -2   1        2.91       40.84      5.36 o 
   7  -2   1        5.86        8.34      2.70 o 
   8  -2   1       52.15       78.54      5.21 o 
   9  -2   1      164.97      184.37      6.39 o 
  10  -2   1        7.78       11.84      2.52 o 
  -9  -1   1       32.94       21.51      2.53 o 
  -8  -1   1      115.99      107.49      7.54 o 
  -7  -1   1       67.07       58.03      4.89 o 
  -6  -1   1        0.11        1.25      1.26 o 
  -5  -1   1        0.90       -1.10      1.28 o 
  -4  -1   1      499.04      552.67     13.95 o 
  -3  -1   1      341.39      357.74     11.33 o 
  -2  -1   1      999.99      782.64     15.71 o 
  -1  -1   1      382.68      456.12      7.79 o 
   0  -1   1     2038.37     2105.28     39.41 o 
   1  -1   1      370.26      315.79     21.46 o 
   2  -1   1      876.55     1441.43     12.54 o 
   3  -1   1     2754.11     3399.68     34.82 o 
   4  -1   1        6.88       11.93      0.84 o 
   5  -1   1      629.10      714.70     14.66 o 
   6  -1   1       31.65       87.07      5.59 o 
   7  -1   1       53.06       50.65      3.00 o 
   8  -1   1       82.53      243.44      9.18 o 
   9  -1   1       27.81       57.66     21.23 o 
  10  -1   1        1.56        2.52      2.06 o 
 -10   0   1        0.67        1.84      1.27 o 
  -9   0   1        8.31        7.40      1.70 o 
  -8   0   1       56.75       54.63      5.71 o 
  -7   0   1      124.14      162.79      6.95 o 
  -6   0   1        8.94       22.18      6.51 o 
  -5   0   1      128.57      108.90      4.42 o 
  -4   0   1     1506.14     1491.17     19.61 o 
  -3   0   1      531.09      494.60      5.46 o 
  -2   0   1     5517.80     6213.77     82.75 o 
  -1   0   1     1166.36     1350.62     11.08 o 
   2   0   1     4898.63     3974.51     46.46 o 
   4   0   1     2699.60     3031.06     30.69 o 
   5   0   1      295.36      322.52      7.03 o 
   7   0   1      204.02      206.64      4.97 o 
   8   0   1       22.63       17.23      3.43 o 
   9   0   1       11.19       16.69      1.98 o 
  10   0   1       28.00       28.40      2.43 o 
 -10   1   1        9.25       14.22      3.37 o 
  -9   1   1        4.26        3.58      1.13 o 
  -8   1   1        1.87        9.81      2.07 o 
  -7   1   1      105.16      143.34      5.16 o 
  -6   1   1       43.98       60.07      4.03 o 
  -5   1   1       30.74       54.21      5.77 o 
  -4   1   1       70.94      121.16      4.32 o 
  -3   1   1      128.99      202.97      5.37 o 
  -2   1   1     1225.93     1054.59      9.24 o 
  -1   1   1      569.33      554.10      4.87 o 
   1   1   1        2.26        3.25      0.94 o 
   2   1   1      183.20      160.99      3.54 o 
   3   1   1     1064.61     1004.86      8.99 o 
   4   1   1        5.23       11.46      1.07 o 
   5   1   1       42.17       44.40      2.98 o 
   6   1   1      371.24      329.78      9.68 o 
   7   1   1       98.01       96.41      4.59 o 
   8   1   1      209.74      189.54      5.97 o 
   9   1   1       32.12       27.47      2.29 o 
  10   1   1        8.76        5.52      3.14 o 
  -9   2   1        1.14        0.42      2.82 o 
  -8   2   1       21.70       32.40      4.33 o 
  -7   2   1       40.57       66.82      5.69 o 
  -6   2   1       32.32       40.61      3.47 o 
  -5   2   1        7.59        8.71      2.34 o 
  -4   2   1     1045.18     1055.97     14.31 o 
  -3   2   1        9.30        5.60      1.63 o 
  -2   2   1      955.91     1044.97     12.67 o 
  -1   2   1     1337.54     1144.63     10.06 o 
   0   2   1       17.63       37.92      2.06 o 
   1   2   1     3938.49     3472.69     23.81 o 
   2   2   1     7747.00     6978.64     66.95 o 
   3   2   1      149.80      141.56      4.79 o 
   4   2   1      727.06      707.03      9.33 o 
   5   2   1      726.14      753.15     10.78 o 
   6   2   1      256.04      254.84      5.01 o 
   7   2   1      137.05      126.12      4.32 o 
   8   2   1       12.73        9.92      2.34 o 
   9   2   1        9.78        8.91      2.38 o 
  10   2   1       14.52       13.96      1.73 o 
  -9   3   1        3.53        2.80      1.19 o 
  -7   3   1       21.48       25.54      2.92 o 
  -6   3   1       31.84       52.84      4.84 o 
  -5   3   1      104.96       97.22      2.85 o 
  -4   3   1      304.60      300.33      9.66 o 
  -3   3   1      249.25      215.92      4.34 o 
  -2   3   1       60.20       53.93      1.76 o 
  -1   3   1      189.89      169.18      5.63 o 
   0   3   1     1456.78     1282.65     12.30 o 
   1   3   1       94.09       61.25      3.54 o 
   2   3   1     2744.91     2624.33     21.65 o 
   3   3   1        1.55        0.38      0.99 o 
   4   3   1     1161.38     1137.04     16.18 o 
   5   3   1       51.90       53.40      4.79 o 
   6   3   1        6.52        4.72      1.28 o 
   7   3   1       13.74       13.59      4.29 o 
   8   3   1        1.33        3.40      1.82 o 
   9   3   1      102.08       97.17      5.07 o 
  10   3   1        6.61        7.97      1.64 o 
  -9   4   1       13.22       17.25      3.13 o 
  -8   4   1       56.35       47.29      4.99 o 
  -7   4   1        7.57        7.23      3.75 o 
  -6   4   1        2.74        5.87      3.54 o 
  -5   4   1      178.88      161.73      5.14 o 
  -4   4   1       14.17       17.31      4.59 o 
  -3   4   1        2.83        1.24      1.09 o 
  -2   4   1      439.81      402.62      8.51 o 
  -1   4   1       10.37       12.45      0.94 o 
   0   4   1        1.89        0.67      0.79 o 
   1   4   1      976.48      881.33     19.09 o 
   2   4   1       11.93       14.59      1.55 o 
   3   4   1       82.12       91.95      3.57 o 
   4   4   1      509.33      486.07     13.26 o 
   5   4   1       37.30       31.27      2.50 o 
   6   4   1      110.80      113.30      6.85 o 
   7   4   1      144.72      144.63      5.78 o 
   8   4   1       69.78       72.20      5.48 o 
   9   4   1       12.54        8.64      1.48 o 
  10   4   1        3.29        4.33      2.43 o 
  -9   5   1       26.04       32.17      5.49 o 
  -8   5   1       44.21       45.18      7.49 o 
  -7   5   1        6.87        2.80      1.86 o 
  -6   5   1       63.21       66.39      9.49 o 
  -5   5   1       15.41       12.24      4.83 o 
  -4   5   1       56.36       58.40      4.18 o 
  -3   5   1      136.18      122.05      8.39 o 
  -2   5   1      120.03      119.16      4.76 o 
  -1   5   1      135.98      125.88      6.44 o 
   0   5   1       49.22       45.54      2.27 o 
   1   5   1       20.24       22.46      2.30 o 
   2   5   1       20.20       23.46      3.56 o 
   3   5   1       23.16       29.39      3.57 o 
   4   5   1      492.10      520.46     11.81 o 
   5   5   1        9.36        8.00      2.38 o 
   6   5   1       95.23       96.61      3.77 o 
   7   5   1      125.36      116.32      4.81 o 
   8   5   1       16.64       18.46      2.10 o 
   9   5   1        6.69        7.39      2.95 o 
  -8   6   1        3.01        1.97      2.80 o 
  -7   6   1       26.94       31.00      5.20 o 
  -6   6   1       61.45       56.08      6.41 o 
  -5   6   1        1.36        2.79      1.11 o 
  -4   6   1      138.49      148.13      7.62 o 
  -3   6   1       19.06       20.11      3.63 o 
  -2   6   1       41.67       43.11      3.15 o 
  -1   6   1        6.68        6.70      1.93 o 
   0   6   1       41.01       44.10      4.60 o 
   1   6   1      253.61      233.29      9.23 o 
   2   6   1      619.86      644.56     18.02 o 
   3   6   1       30.88       31.16      3.19 o 
   4   6   1      100.17      107.85      4.72 o 
   5   6   1       84.74       87.28      8.38 o 
   6   6   1      423.28      434.38     14.04 o 
   7   6   1      196.64      212.60     13.07 o 
   8   6   1        1.74        1.82      1.69 o 
   9   6   1        0.09       -1.71      1.63 o 
  -8   7   1        1.53       -0.83      4.68 o 
  -7   7   1       37.12       30.34      3.56 o 
  -6   7   1       83.76       93.92      6.95 o 
  -5   7   1       23.38       17.48      5.47 o 
  -4   7   1        1.29        0.98      2.04 o 
  -3   7   1        7.83        7.24      3.68 o 
  -2   7   1        4.87        3.82      1.91 o 
  -1   7   1       77.98       80.22      2.51 o 
   0   7   1      293.58      292.83      6.10 o 
   1   7   1        2.24        2.30      0.87 o 
   2   7   1       25.02       31.49      3.75 o 
   3   7   1        2.63        2.32      1.03 o 
   4   7   1      141.41      141.70      6.58 o 
   5   7   1      314.21      327.02      9.66 o 
   6   7   1       54.96       53.29      4.68 o 
   7   7   1       29.42       22.81      3.63 o 
   8   7   1        1.90        1.86      1.85 o 
  -7   8   1       11.17       11.43      3.42 o 
  -6   8   1       27.67       27.36     15.18 o 
  -5   8   1       36.89       32.83      6.94 o 
  -4   8   1       63.26       61.10      9.60 o 
  -3   8   1      179.66      178.17      7.67 o 
  -2   8   1        9.17        6.78      2.27 o 
  -1   8   1       31.20       30.12      5.73 o 
   0   8   1       13.98       12.19      4.00 o 
   1   8   1      220.00      214.03      5.49 o 
   2   8   1       39.81       42.94      5.27 o 
   3   8   1       30.79       28.78      3.17 o 
   4   8   1       20.41       17.57      2.15 o 
   5   8   1        0.11        2.46      1.19 o 
   6   8   1       86.27       87.49     12.70 o 
   7   8   1      120.79      110.88     16.88 o 
  -6   9   1        0.40        1.24      1.85 o 
  -5   9   1        0.00       -1.07      2.01 o 
  -4   9   1        1.28        1.68      1.22 o 
  -3   9   1        5.89        8.70      2.57 o 
  -2   9   1       13.48       15.02      3.72 o 
  -1   9   1       57.33       58.27      4.66 o 
   0   9   1       52.41       48.15      4.10 o 
   1   9   1       10.45        9.98      2.03 o 
   2   9   1       48.73       46.10      4.31 o 
   3   9   1       22.42       20.45      3.29 o 
   4   9   1        0.03        0.16      3.39 o 
   5   9   1       74.55       87.49     12.26 o 
   6   9   1       12.09       15.46      5.30 o 
   7   9   1       29.18       30.77      7.04 o 
  -5  10   1       29.87       25.17      5.15 o 
  -4  10   1       13.89       10.75      2.52 o 
  -3  10   1       14.96       17.12      2.37 o 
  -2  10   1       33.10       31.28      4.18 o 
  -1  10   1       72.54       89.32      6.77 o 
   0  10   1        5.23        2.63      1.20 o 
   1  10   1       63.38       61.87      4.15 o 
   2  10   1        2.27        3.22      1.35 o 
   3  10   1       84.05       84.93      7.87 o 
   4  10   1       64.41       54.89      8.21 o 
   5  10   1        1.14        1.45      1.70 o 
  -3  11   1        2.10        3.96      2.20 o 
  -2  11   1        0.00        3.92      4.75 o 
  -1  11   1       15.52       14.38      2.67 o 
   0  11   1        2.41        6.27      2.36 o 
   1  11   1        0.90        3.90      1.59 o 
   2  11   1        2.65        1.83      1.24 o 
   3  11   1       50.25       56.74      9.88 o 
  -1 -11   2       20.84       14.47      4.09 o 
   0 -11   2       12.02       14.83      2.55 o 
   1 -11   2        8.31        7.20      2.31 o 
   2 -11   2        2.45        2.84      1.60 o 
  -3 -10   2        1.07        1.05      1.84 o 
  -2 -10   2        0.51        3.27      1.42 o 
  -1 -10   2       14.11       11.61      2.15 o 
   0 -10   2      112.39      122.20     11.29 o 
   1 -10   2      334.26      360.93     31.04 o 
   2 -10   2        0.08        1.57      1.29 o 
   3 -10   2        1.20        2.64      1.62 o 
   4 -10   2        0.58        1.50      1.21 o 
   5 -10   2        0.03        2.79      1.69 o 
  -5  -9   2        1.06        1.87      1.74 o 
  -4  -9   2        1.65        2.93      1.97 o 
  -3  -9   2        3.47        3.86      1.50 o 
  -2  -9   2       20.13       18.28      1.73 o 
  -1  -9   2        0.99        1.82      1.20 o 
   0  -9   2       85.27       81.46      7.09 o 
   1  -9   2       44.88       46.76      4.73 o 
   2  -9   2       15.21       14.69      2.51 o 
   3  -9   2       62.52       65.47      4.87 o 
   4  -9   2       11.52       14.60      4.79 o 
   5  -9   2       71.25       61.86      4.76 o 
   6  -9   2        2.14        3.99      2.27 o 
  -6  -8   2        0.00        1.46      1.42 o 
  -5  -8   2       20.17       19.54      2.41 o 
  -4  -8   2       52.60       56.74      4.95 o 
  -3  -8   2       60.54       57.93      6.97 o 
  -2  -8   2        2.25        1.27      0.92 o 
  -1  -8   2        8.28        5.84      1.73 o 
   0  -8   2      178.48      191.86      6.54 o 
   1  -8   2      380.88      377.35     12.02 o 
   2  -8   2       99.97       93.03      5.87 o 
   3  -8   2        8.36        9.78      3.05 o 
   4  -8   2       10.54       10.73      2.24 o 
   5  -8   2       14.38       14.79      3.42 o 
   6  -8   2       16.53       13.08      4.22 o 
   7  -8   2        4.21        3.29      2.35 o 
   8  -8   2        0.28        1.54      1.52 o 
  -7  -7   2        1.28        0.81      1.71 o 
  -6  -7   2        0.00        1.00      2.42 o 
  -5  -7   2       18.27       16.99      2.36 o 
  -4  -7   2        0.08        1.16      1.00 o 
  -3  -7   2      101.21      103.86     11.28 o 
  -2  -7   2        1.59        1.63      0.79 o 
  -1  -7   2        7.31        9.52      3.08 o 
   0  -7   2        2.11        2.22      0.82 o 
   1  -7   2       99.54      108.15      3.51 o 
   2  -7   2        0.70        1.83      0.89 o 
   3  -7   2       52.79       41.41      4.41 o 
   4  -7   2        0.59        1.58      1.66 o 
   5  -7   2        0.29        1.89      1.57 o 
   6  -7   2       79.88       64.59      8.34 o 
   7  -7   2        8.83        8.57      2.35 o 
   8  -7   2       11.23        8.39      2.82 o 
  -7  -6   2       70.05       71.49      7.86 o 
  -6  -6   2       41.64       40.29      4.06 o 
  -5  -6   2        0.01        0.38      0.58 o 
  -4  -6   2       39.03       35.34      2.95 o 
  -3  -6   2       38.35       34.98      4.17 o 
  -2  -6   2       15.94       16.01      2.17 o 
  -1  -6   2       63.76       71.54      4.56 o 
   0  -6   2        0.00        1.18      1.48 o 
   1  -6   2       13.05       21.19      1.97 o 
   2  -6   2      219.00      211.23      4.43 o 
   3  -6   2       12.89        6.34      1.50 o 
   4  -6   2       20.40       15.21      2.80 o 
   5  -6   2      157.96      155.55     13.45 o 
   6  -6   2       15.34       11.40      3.66 o 
   7  -6   2       40.86       35.89      4.99 o 
   8  -6   2       27.50       24.61      4.55 o 
   9  -6   2        7.70        2.55      1.95 o 
  -8  -5   2       11.16        9.00      2.45 o 
  -7  -5   2        0.46        0.51      5.60 o 
  -6  -5   2        2.19        1.57      1.40 o 
  -5  -5   2       31.88       29.16      3.24 o 
  -4  -5   2       72.19       63.53      6.47 o 
  -3  -5   2        9.42       11.56      1.90 o 
  -2  -5   2       75.68       77.03      8.34 o 
  -1  -5   2       62.64       64.30      7.11 o 
   0  -5   2       65.77       70.03      3.49 o 
   1  -5   2       17.02       21.77      2.76 o 
   2  -5   2       29.22       30.54      3.59 o 
   3  -5   2      208.35      226.39     13.88 o 
   4  -5   2       18.66       16.34      1.83 o 
   5  -5   2       13.50       14.15      2.92 o 
   6  -5   2      356.13      332.57     16.93 o 
   7  -5   2        2.16        0.26      1.90 o 
   8  -5   2        4.16        2.95      2.51 o 
   9  -5   2       98.04       80.01     20.27 o 
  10  -5   2        9.46        6.08      2.94 o 
  -8  -4   2       12.82        8.31      2.46 o 
  -7  -4   2       30.84       19.70      2.66 o 
  -6  -4   2       47.26       45.79      4.00 o 
  -5  -4   2      161.66      143.14      4.06 o 
  -4  -4   2       57.39       50.58      3.49 o 
  -3  -4   2      148.69      139.39      6.32 o 
  -2  -4   2      754.79      764.00     17.28 o 
  -1  -4   2      114.49      110.42      4.54 o 
   0  -4   2      332.23      307.13      4.96 o 
   1  -4   2      171.31      166.77      5.36 o 
   2  -4   2       33.07       35.74      2.46 o 
   3  -4   2      944.20      808.56     11.21 o 
   4  -4   2       20.53       16.27      2.75 o 
   5  -4   2      118.43       86.79      3.03 o 
   6  -4   2       59.28      113.43     35.09 o 
   7  -4   2       82.46      100.65      9.33 o 
   8  -4   2      103.86      111.17     15.72 o 
   9  -4   2        5.07       10.51      4.13 o 
  10  -4   2        0.29        6.92      2.50 o 
  -9  -3   2        8.82        9.99      2.72 o 
  -8  -3   2        0.49        0.74      1.96 o 
  -7  -3   2        3.78        2.40      2.28 o 
  -6  -3   2      236.64      227.91      8.13 o 
  -5  -3   2       85.13       85.84      3.11 o 
  -4  -3   2        3.13        9.09      3.42 o 
  -3  -3   2        1.18        2.14      1.30 o 
  -2  -3   2      179.70      185.75      7.10 o 
  -1  -3   2       26.17       25.93      1.79 o 
   0  -3   2       22.26       16.80      2.46 o 
   1  -3   2      198.04      184.79      5.92 o 
   2  -3   2      164.58      152.40     21.35 o 
   3  -3   2      399.71      429.98      6.61 o 
   4  -3   2       98.84      109.63      6.44 o 
   5  -3   2      231.50      194.54      5.37 o 
   6  -3   2      250.04      287.88      5.51 o 
   7  -3   2       15.69       11.60      4.48 o 
   8  -3   2      107.02      169.10     12.26 o 
   9  -3   2        1.01       19.09      2.98 o 
  10  -3   2        0.01        2.62      2.19 o 
  -9  -2   2        0.45       -1.18      1.78 o 
  -8  -2   2       16.42       10.96      2.55 o 
  -7  -2   2      132.30      126.33     11.03 o 
  -6  -2   2        0.00        1.52      1.85 o 
  -5  -2   2       66.65       53.68      2.85 o 
  -4  -2   2       19.24       25.68      2.81 o 
  -3  -2   2       42.14       41.62      2.75 o 
  -2  -2   2        1.56        0.02      0.46 o 
  -1  -2   2      888.16      829.96     25.78 o 
   0  -2   2       41.21       35.71      6.83 o 
   1  -2   2       53.38       47.95      2.03 o 
   2  -2   2       42.01       38.92      1.81 o 
   3  -2   2      334.11      294.52      7.57 o 
   5  -2   2      172.43      152.95      5.31 o 
   6  -2   2       61.97       89.03      3.42 o 
   7  -2   2       33.03       63.98      3.14 o 
   9  -2   2       40.04       38.21     15.62 o 
  10  -2   2       51.58       45.70      8.89 o 
  -9  -1   2       26.09       24.51      3.94 o 
  -8  -1   2       46.42       42.53      4.02 o 
  -7  -1   2       73.79       68.11      5.47 o 
  -6  -1   2      354.51      312.70      6.64 o 
  -4  -1   2      657.57      772.10     20.98 o 
  -3  -1   2        4.10       58.62      5.14 o 
  -2  -1   2       26.46       13.95      1.31 o 
   1  -1   2     2156.18     2183.91     17.72 o 
   2  -1   2       43.65       57.88      5.26 o 
   3  -1   2       67.04      117.84      4.17 o 
   4  -1   2       21.15       34.07      4.54 o 
   5  -1   2      262.06      224.45      7.14 o 
   6  -1   2      331.37      431.46     12.46 o 
   7  -1   2        7.64       10.48      3.24 o 
   8  -1   2       30.61       29.64      5.78 o 
   9  -1   2      107.65      168.15     12.69 o 
  10  -1   2       13.18       15.32      4.85 o 
  11  -1   2        0.60        2.42      1.85 o 
  -9   0   2       33.02       29.85      4.82 o 
  -8   0   2       26.21       24.01      2.93 o 
  -7   0   2      111.41      110.58      6.13 o 
  -6   0   2       13.59       29.27      3.70 o 
  -5   0   2       10.26        6.80      2.28 o 
  -4   0   2      598.41      517.56     14.47 o 
  -3   0   2      102.45       91.82      5.58 o 
  -2   0   2      125.60      137.03      3.84 o 
  -1   0   2     5070.86     5969.73     60.19 o 
   0   0   2     1205.81     1113.92     15.63 o 
   1   0   2     2774.84     3248.59     44.49 o 
   2   0   2     1654.68     1476.10     21.55 o 
   3   0   2        8.75        8.07      1.47 o 
   4   0   2      427.89      422.41      5.82 o 
   5   0   2       17.13       31.15      3.44 o 
   6   0   2        0.19        0.70      1.15 o 
   7   0   2      108.29       98.15      3.03 o 
   8   0   2        1.50        2.91      1.30 o 
   9   0   2        6.48        3.09      1.58 o 
  10   0   2        5.30        3.80      0.88 o 
  11   0   2        9.36        5.64      2.09 o 
  -9   1   2       38.23       42.84      4.36 o 
  -8   1   2      297.95      253.78     44.28 o 
  -7   1   2        0.23        2.39      0.86 o 
  -6   1   2       65.83       58.40      5.18 o 
  -5   1   2       69.69      123.19      4.07 o 
  -4   1   2       36.54       58.33      5.16 o 
  -2   1   2       19.80       12.86      2.21 o 
  -1   1   2        7.28        4.99      3.20 o 
   1   1   2        9.84        4.35      0.44 o 
   2   1   2        6.66        5.29      2.10 o 
   3   1   2      402.15      332.55     10.23 o 
   4   1   2      224.67      197.40      5.24 o 
   5   1   2       29.72       24.39      1.48 o 
   6   1   2      160.70      177.69      6.96 o 
   7   1   2        1.81        1.67      0.88 o 
   8   1   2        6.63       11.32      2.42 o 
   9   1   2       13.43       12.30      2.12 o 
  10   1   2       32.81       31.59      2.46 o 
  11   1   2       11.40       14.62      2.73 o 
  -9   2   2        8.27        7.51      2.21 o 
  -8   2   2       56.48       83.19      6.39 o 
  -7   2   2       23.05       23.97      3.16 o 
  -6   2   2      304.14      335.32      6.96 o 
  -5   2   2       13.42       53.99      2.78 o 
  -3   2   2      234.07      398.43      6.69 o 
  -2   2   2      155.23      105.64      3.09 o 
  -1   2   2        1.09        0.91      0.82 o 
   0   2   2    13014.57    11500.68     28.41 o 
   1   2   2     7565.88     6384.19    105.72 o 
   2   2   2     1093.28     1072.06     16.64 o 
   3   2   2     1171.30     1035.65     10.90 o 
   4   2   2       13.09       14.54      1.80 o 
   5   2   2      143.99      159.22      6.69 o 
   6   2   2        7.09        6.28      1.85 o 
   7   2   2        0.19        3.00      1.14 o 
   8   2   2       56.74       53.16      4.23 o 
   9   2   2       53.85       41.92      3.76 o 
  10   2   2        3.59        2.96      1.35 o 
  -9   3   2        0.50        1.59      1.81 o 
  -8   3   2        5.42        5.37      2.21 o 
  -7   3   2       89.87       79.21      8.54 o 
  -6   3   2        8.90        7.94      1.58 o 
  -5   3   2        3.00        4.53      1.14 o 
  -4   3   2       89.52       92.13      3.73 o 
  -3   3   2       25.93       28.02      2.29 o 
  -2   3   2        0.32        1.35      0.61 o 
  -1   3   2       28.21       24.29      1.10 o 
   0   3   2     2937.20     2736.47     50.21 o 
   1   3   2     2989.83     2811.39     27.85 o 
   2   3   2      256.92      197.55      5.17 o 
   3   3   2        6.60        2.44      0.68 o 
   4   3   2      162.61      147.19      5.71 o 
   5   3   2       59.62       44.97      3.72 o 
   6   3   2       20.48       21.51      1.51 o 
   7   3   2       16.09       11.01      3.55 o 
   8   3   2      125.29      109.09      5.06 o 
   9   3   2        2.15        2.67      1.26 o 
  10   3   2       15.32       15.57      2.67 o 
  -8   4   2        1.65        5.11      2.30 o 
  -7   4   2        3.12        1.52      2.16 o 
  -6   4   2        6.82        7.94      2.54 o 
  -5   4   2       36.59       32.93      3.76 o 
  -4   4   2       47.96       46.57      2.76 o 
  -3   4   2       84.29       85.61      5.09 o 
  -2   4   2      206.02      201.06      7.80 o 
  -1   4   2     1090.92     1058.48     14.13 o 
   0   4   2      150.89      151.84      5.63 o 
   1   4   2      235.75      223.18      8.74 o 
   2   4   2      112.08      104.90      3.47 o 
   3   4   2      287.70      249.50      4.22 o 
   4   4   2      734.19      732.22     10.36 o 
   5   4   2      164.09      149.86      6.59 o 
   6   4   2       61.31       57.50      2.95 o 
   7   4   2        0.42        0.65      1.11 o 
   8   4   2        1.65        3.38      1.27 o 
   9   4   2       31.85       29.01      3.92 o 
  10   4   2       13.61       10.60      2.33 o 
  -8   5   2        0.36        2.82      1.19 o 
  -7   5   2       31.90       37.95      3.75 o 
  -6   5   2        5.02        1.69      1.80 o 
  -5   5   2      180.44      180.21     21.92 o 
  -4   5   2      273.99      276.32      7.10 o 
  -3   5   2       77.66       78.88      4.90 o 
  -2   5   2       73.92       68.12      3.60 o 
  -1   5   2      152.62      159.11      6.46 o 
   0   5   2       34.27       36.10      2.01 o 
   1   5   2       34.58       44.94      3.44 o 
   2   5   2       19.33       21.32      2.14 o 
   3   5   2      161.60      185.33      6.30 o 
   4   5   2      727.13      744.41     16.34 o 
   5   5   2       36.36       26.90      1.81 o 
   6   5   2      593.44      585.40     16.72 o 
   7   5   2        1.01        0.73      0.92 o 
   8   5   2        4.22        2.30      1.92 o 
   9   5   2       46.78       39.67      4.18 o 
  10   5   2        5.56        4.68      3.41 o 
  -8   6   2        2.00        3.51      2.00 o 
  -7   6   2       35.29       25.83      4.15 o 
  -6   6   2       30.33       28.54      4.50 o 
  -5   6   2       66.73       72.16     12.00 o 
  -4   6   2       31.05       31.58      6.72 o 
  -3   6   2       36.99       37.25      3.78 o 
  -2   6   2        0.01        0.44      1.07 o 
  -1   6   2      223.68      241.01      7.34 o 
   0   6   2       56.91       52.41      4.67 o 
   1   6   2       67.34       70.31      4.78 o 
   2   6   2        4.13        5.84      2.33 o 
   3   6   2      105.79       96.70      2.99 o 
   4   6   2        0.44        1.51      0.79 o 
   5   6   2       56.10       53.22      4.68 o 
   6   6   2       51.16       57.60      3.54 o 
   7   6   2      143.31      153.93     18.85 o 
   8   6   2       25.85       33.95      4.25 o 
   9   6   2        8.78        3.56      2.11 o 
  -7   7   2       73.50       78.86     10.52 o 
  -6   7   2       28.34       30.43      3.83 o 
  -5   7   2       20.50       21.03      4.60 o 
  -4   7   2        3.64        0.19      2.57 o 
  -3   7   2       95.91       92.17     10.04 o 
  -2   7   2      245.18      257.88      8.84 o 
  -1   7   2        7.16        6.14      0.94 o 
   0   7   2        0.87        2.16      0.81 o 
   1   7   2       88.87       86.33      3.49 o 
   2   7   2      110.87      116.70      5.25 o 
   3   7   2        4.46        4.89      1.05 o 
   4   7   2        3.23        2.72      1.27 o 
   5   7   2       21.19       26.24      4.48 o 
   6   7   2      290.12      298.02      8.43 o 
   7   7   2        0.87        1.17      1.88 o 
   8   7   2        0.14        0.27      1.93 o 
   9   7   2        3.73        5.76      2.35 o 
  -6   8   2        6.29       10.39      2.79 o 
  -5   8   2        1.39        1.99      1.87 o 
  -4   8   2       39.44       49.97     11.60 o 
  -3   8   2       10.34       17.18      3.99 o 
  -2   8   2       14.07       10.58      3.41 o 
  -1   8   2       13.85        8.85      2.05 o 
   0   8   2        3.40        2.53      1.15 o 
   1   8   2        1.78        1.51      0.90 o 
   2   8   2      240.38      246.49      9.45 o 
   3   8   2        5.47        5.58      1.40 o 
   4   8   2        0.57        1.37      0.92 o 
   5   8   2        5.25        5.08      1.72 o 
   6   8   2        4.28        4.48      2.60 o 
   7   8   2        0.13        0.45      1.92 o 
   8   8   2       72.35       72.75     10.34 o 
  -5   9   2       10.18       14.54      3.41 o 
  -4   9   2        5.88        6.79      1.53 o 
  -3   9   2        1.57        3.15      1.40 o 
  -2   9   2       52.23       64.89      7.30 o 
  -1   9   2       27.93       33.81      4.57 o 
   0   9   2       12.78       13.40      1.68 o 
   1   9   2       20.34       20.89      2.33 o 
   2   9   2       28.33       26.10      2.45 o 
   3   9   2       10.77       14.72      3.11 o 
   4   9   2       64.71       73.52      3.74 o 
   5   9   2       16.03       19.43      2.82 o 
   6   9   2        0.11        1.23      2.00 o 
   7   9   2       76.54       81.44     10.73 o 
  -4  10   2       20.26       24.01      4.08 o 
  -3  10   2       47.95       37.52      4.31 o 
  -2  10   2       19.52       27.45      6.15 o 
  -1  10   2       40.53       35.54      4.05 o 
   0  10   2        0.88        3.51      1.38 o 
   1  10   2        1.71        1.65      1.01 o 
   2  10   2      176.84      174.60     10.00 o 
   3  10   2       16.83       19.78      3.34 o 
   4  10   2        6.09        4.24      1.76 o 
   5  10   2        9.29        6.18      2.50 o 
   6  10   2        3.11       13.99      5.48 o 
  -2  11   2        1.20        0.95      1.55 o 
  -1  11   2        0.14        1.63      1.17 o 
   0  11   2        4.91        5.31      2.17 o 
   1  11   2        0.02        0.96      0.91 o 
   2  11   2        1.96       18.05      4.07 o 
   3  11   2        4.38       24.02      6.93 o 
   4  11   2        8.50        9.46      2.79 o 
  -2 -10   3       12.54        9.70      2.88 o 
  -1 -10   3        2.41        4.36      1.82 o 
   0 -10   3       10.63       15.16      1.64 o 
   1 -10   3        1.95        2.25      1.01 o 
   2 -10   3        2.70        2.04      1.32 o 
   3 -10   3        9.92        8.60      2.07 o 
   4 -10   3        0.01        1.42      1.82 o 
   5 -10   3       21.85       16.29      3.22 o 
  -4  -9   3        8.80       10.14      2.70 o 
  -3  -9   3       33.86       30.29      4.57 o 
  -2  -9   3       22.66       17.20      4.85 o 
  -1  -9   3       16.24       22.01      4.95 o 
   0  -9   3       12.62       15.47      2.09 o 
   1  -9   3        0.30        1.13      1.28 o 
   2  -9   3       16.34       12.26      3.14 o 
   3  -9   3       39.08       39.30      3.79 o 
   4  -9   3      179.27      192.56      6.59 o 
   5  -9   3        6.04        2.98      1.17 o 
   6  -9   3       18.09       16.46      2.83 o 
  -5  -8   3        0.32       -0.23      2.13 o 
  -4  -8   3       23.60       26.90      5.03 o 
  -3  -8   3       76.95       80.96      6.17 o 
  -2  -8   3       17.11       15.67      5.21 o 
  -1  -8   3        7.32       10.15      1.92 o 
   0  -8   3        0.32        3.85      1.01 o 
   1  -8   3        0.30        1.28      0.57 o 
   2  -8   3       47.71       49.91      4.31 o 
   3  -8   3       88.57       90.24      4.90 o 
   4  -8   3       93.97       87.84      8.92 o 
   5  -8   3       14.70        9.35      4.09 o 
   6  -8   3      118.53      135.29      6.65 o 
   7  -8   3        1.15        0.80      1.59 o 
   8  -8   3        1.14       -0.63      1.98 o 
  -6  -7   3        0.03       -0.05      1.58 o 
  -5  -7   3       33.02       27.65      6.41 o 
  -4  -7   3        0.09        3.59      2.05 o 
  -3  -7   3      212.89      200.42     14.71 o 
  -2  -7   3       11.86       10.87      3.24 o 
  -1  -7   3       11.63       10.10      2.20 o 
   0  -7   3       13.85       11.19      2.50 o 
   1  -7   3       89.99       89.04      4.68 o 
   2  -7   3       55.21       50.77      5.77 o 
   3  -7   3       52.68       52.48      3.84 o 
   4  -7   3        6.36        3.79      1.14 o 
   5  -7   3       16.40       16.65      3.67 o 
   6  -7   3       14.95       13.25      3.22 o 
   7  -7   3        3.00        2.30      1.46 o 
   8  -7   3        5.04        8.05      1.80 o 
  -7  -6   3        0.86        0.41      1.79 o 
  -6  -6   3        6.19        4.48      2.36 o 
  -5  -6   3       34.89       33.73      7.75 o 
  -4  -6   3       29.70       27.45      3.30 o 
  -3  -6   3       91.86       83.19     15.56 o 
  -2  -6   3       42.27       51.95      5.99 o 
  -1  -6   3      196.62      194.48      4.31 o 
   0  -6   3      140.13      141.72      4.30 o 
   1  -6   3       48.07       43.93      2.47 o 
   2  -6   3       72.79       71.25      4.89 o 
   3  -6   3       15.62       12.17      2.04 o 
   4  -6   3       10.93        7.90      2.66 o 
   5  -6   3       70.22       68.88      6.03 o 
   6  -6   3        1.18        0.20      1.23 o 
   7  -6   3      175.05      144.42     20.27 o 
   8  -6   3        9.82       13.89      3.20 o 
   9  -6   3        3.09        3.63      1.67 o 
  -7  -5   3       58.39       65.76      5.55 o 
  -6  -5   3        3.48        5.45      1.66 o 
  -5  -5   3        1.34       -0.51      2.04 o 
  -4  -5   3        8.68       11.26      3.52 o 
  -3  -5   3        1.75        3.68      1.72 o 
  -2  -5   3        0.11        1.27      0.80 o 
  -1  -5   3       33.09       29.65      2.27 o 
   0  -5   3       98.99       87.17      4.24 o 
   1  -5   3       27.09       19.95      2.14 o 
   2  -5   3      455.40      476.54     13.32 o 
   3  -5   3       68.52       77.67      3.47 o 
   4  -5   3        9.47        9.46      1.80 o 
   5  -5   3        6.06       29.13      3.15 o 
   6  -5   3        2.91        4.69      1.37 o 
   7  -5   3      397.62      372.85     12.25 o 
   8  -5   3       67.55       76.89     14.92 o 
   9  -5   3        0.10        1.22      1.24 o 
  10  -5   3        0.23        2.88      3.46 o 
  -8  -4   3        5.52        2.83      1.93 o 
  -7  -4   3        2.35        3.17      1.91 o 
  -6  -4   3       95.09       83.49      5.83 o 
  -5  -4   3       46.19       47.93      4.28 o 
  -4  -4   3        5.66        1.04      0.72 o 
  -3  -4   3      108.50      107.32      2.93 o 
  -2  -4   3        0.00        0.10      0.78 o 
  -1  -4   3       56.57       52.50      6.02 o 
   0  -4   3       10.21       15.13      1.65 o 
   1  -4   3      213.68      196.33     11.06 o 
   2  -4   3       17.29       17.71      1.31 o 
   3  -4   3      763.27      777.52     18.03 o 
   4  -4   3      150.32      149.81      5.42 o 
   5  -4   3       25.71       18.97      3.19 o 
   6  -4   3        0.59        0.59      0.59 o 
   7  -4   3      321.49      313.22     12.72 o 
   8  -4   3      102.18      136.28      9.04 o 
   9  -4   3        4.44       14.36      3.81 o 
  10  -4   3        7.19        6.26      3.12 o 
  -8  -3   3        0.77        3.88      1.92 o 
  -7  -3   3        3.64        2.23      1.51 o 
  -6  -3   3        3.52        2.16      1.39 o 
  -5  -3   3      123.71      113.26      4.75 o 
  -4  -3   3        1.99        2.28      1.44 o 
  -3  -3   3        6.99        4.54      1.25 o 
  -2  -3   3       43.24       47.18      4.42 o 
  -1  -3   3      336.29      347.01      8.95 o 
   0  -3   3       18.60       15.67      1.05 o 
   1  -3   3      217.58      196.08      5.28 o 
   2  -3   3       14.41       18.67      1.58 o 
   3  -3   3       13.83       10.63      1.83 o 
   5  -3   3      462.43      559.39     13.02 o 
   6  -3   3        1.96       34.23      4.79 o 
   7  -3   3      279.73      269.89      6.62 o 
   8  -3   3        7.38       10.85      2.29 o 
   9  -3   3        0.05        8.22      3.04 o 
  10  -3   3       91.33       93.05     14.36 o 
  -8  -2   3        0.72        0.56      1.53 o 
  -7  -2   3        7.03        4.22      1.49 o 
  -6  -2   3      102.79       92.89      4.91 o 
  -5  -2   3        5.97        4.64      0.88 o 
  -4  -2   3       69.54       84.76      4.91 o 
  -3  -2   3        7.84        3.37      1.18 o 
  -2  -2   3      654.51      640.31     18.64 o 
  -1  -2   3       16.24       18.84      2.34 o 
   0  -2   3      109.17      108.92      3.79 o 
   1  -2   3      120.89      135.33     16.46 o 
   4  -2   3        6.73       38.65      2.90 o 
   5  -2   3       14.96       18.20      2.16 o 
   6  -2   3      284.47      385.44      8.00 o 
   7  -2   3      140.87      190.65      4.89 o 
   8  -2   3      175.10      256.06     16.49 o 
   9  -2   3        3.63       28.77      4.87 o 
  10  -2   3        8.73        9.05      2.54 o 
  11  -2   3        3.02        6.32      2.40 o 
  -8  -1   3        3.11        4.26      1.60 o 
  -7  -1   3        7.97        6.53      6.24 o 
  -6  -1   3       34.87       34.04      3.72 o 
  -5  -1   3      114.13      127.10     13.49 o 
  -4  -1   3       23.84       71.94      2.56 o 
  -3  -1   3       82.06      105.39      4.11 o 
  -2  -1   3      368.19      346.73      5.59 o 
  -1  -1   3      245.26      269.17      8.27 o 
   0  -1   3      436.17      587.71     14.23 o 
   1  -1   3     3157.95     3844.50     64.54 o 
   2  -1   3      266.87      236.89      6.13 o 
   3  -1   3        2.31        2.07      0.66 o 
   4  -1   3      138.35      241.24      6.43 o 
   6  -1   3      113.09      109.24     10.95 o 
   7  -1   3        2.46        3.48      1.23 o 
   8  -1   3       82.45       77.29     14.93 o 
   9  -1   3        7.74        8.19      2.22 o 
  10  -1   3       40.09       45.40      6.33 o 
  11  -1   3        6.05        5.27      2.39 o 
  -8   0   3       67.74       66.52      7.22 o 
  -7   0   3       73.31       68.14      5.75 o 
  -6   0   3        0.04        3.01      1.57 o 
  -5   0   3      371.02      395.60      9.02 o 
  -4   0   3       25.41       21.55      2.85 o 
  -3   0   3       14.99       15.70      1.33 o 
  -2   0   3       13.97       41.92      2.40 o 
  -1   0   3      191.35      307.71      7.82 o 
   0   0   3      428.71      510.10     11.60 o 
   1   0   3     2307.40     2182.90    141.94 o 
   2   0   3        5.51        5.25      1.14 o 
   3   0   3      270.04      250.34     23.44 o 
   4   0   3      104.69      105.39      6.37 o 
   5   0   3       98.94      103.88      7.83 o 
   6   0   3      453.23      482.15     13.57 o 
   7   0   3       93.61       85.17      6.16 o 
   8   0   3        2.31        2.39      1.27 o 
   9   0   3      155.14      149.92      4.84 o 
  10   0   3       18.16       12.67      1.96 o 
  11   0   3        0.00        2.13      2.01 o 
  -8   1   3        0.60        9.11      3.02 o 
  -7   1   3        4.02        6.66      1.80 o 
  -6   1   3      128.07      155.35      6.60 o 
  -5   1   3      235.38      262.14      5.45 o 
  -4   1   3       16.70       51.04      2.65 o 
  -2   1   3      178.05      149.09      6.15 o 
  -1   1   3      284.34      290.74     30.18 o 
   0   1   3     1580.94     1406.52     14.38 o 
   1   1   3     3435.09     2911.18     29.15 o 
   2   1   3      166.44      163.90      5.24 o 
   3   1   3        1.24        4.51      0.80 o 
   4   1   3      493.90      448.17      7.97 o 
   5   1   3      545.83      534.42      9.43 o 
   6   1   3       20.06       17.14      2.87 o 
   7   1   3      355.34      325.39     11.42 o 
   8   1   3       59.56       65.20      5.19 o 
   9   1   3       54.70       56.63      5.36 o 
  10   1   3        2.64        2.17      1.20 o 
  11   1   3        1.20        1.94      2.01 o 
  -8   2   3       36.94       35.01      4.32 o 
  -7   2   3        9.52       58.08      5.27 o 
  -6   2   3       28.03       27.65      4.08 o 
  -5   2   3        1.62        1.30      0.62 o 
  -4   2   3      107.23      116.31      3.15 o 
  -3   2   3        8.57       10.97      3.48 o 
  -2   2   3       59.45       43.80      2.05 o 
  -1   2   3        7.21        4.33      0.79 o 
   0   2   3      738.47      621.42      6.53 o 
   1   2   3       38.83       37.94      6.08 o 
   2   2   3     1393.61     1245.42     16.99 o 
   3   2   3      104.77       89.24      5.55 o 
   4   2   3       65.38       69.17      4.92 o 
   5   2   3      400.28      411.12      6.34 o 
   6   2   3       37.76       37.42      3.30 o 
   7   2   3       22.02       21.23      2.54 o 
   8   2   3        5.37        3.89      1.39 o 
   9   2   3       78.77       72.12      5.71 o 
  10   2   3        3.54        6.06      4.07 o 
  11   2   3        1.08        0.97      3.82 o 
  -8   3   3        0.09        0.82      1.95 o 
  -7   3   3       59.24       61.07      7.35 o 
  -6   3   3      201.95      166.84      4.35 o 
  -5   3   3        4.41        2.48      0.95 o 
  -4   3   3       17.18       17.17      6.05 o 
  -3   3   3       92.42       82.24      4.01 o 
  -2   3   3      142.27      125.43      4.30 o 
  -1   3   3       80.83       68.56      3.80 o 
   0   3   3       26.61       28.38      2.12 o 
   1   3   3        0.29        1.00      0.85 o 
   2   3   3       14.78       15.31      1.48 o 
   3   3   3       29.89       26.45      2.54 o 
   4   3   3        0.64        1.49      1.09 o 
   5   3   3      961.51      952.22     20.38 o 
   6   3   3        0.25        0.27      0.96 o 
   7   3   3       11.25        7.33      2.88 o 
   8   3   3        7.27        8.09      1.43 o 
   9   3   3       11.97       12.34      4.13 o 
  10   3   3       15.07        7.29      3.06 o 
  11   3   3        4.20        3.52      1.27 o 
  -8   4   3        0.06        0.80      1.57 o 
  -7   4   3        3.80        2.92      1.88 o 
  -6   4   3      118.27      107.60      9.74 o 
  -5   4   3        0.18       -2.05      2.06 o 
  -4   4   3      857.91      833.23      9.45 o 
  -3   4   3       57.83       55.51      2.62 o 
  -2   4   3       67.49       56.43      4.48 o 
  -1   4   3      158.55      155.67     10.73 o 
   0   4   3      596.18      593.11     13.48 o 
   1   4   3      199.82      181.42     11.49 o 
   2   4   3      283.32      226.33      4.78 o 
   3   4   3      148.17      145.67      7.22 o 
   4   4   3        7.51        3.89      1.09 o 
   5   4   3      137.46      143.55      9.76 o 
   6   4   3       80.72       77.53      4.91 o 
   7   4   3        0.38        0.47      1.55 o 
   8   4   3        6.91        5.96      2.02 o 
   9   4   3       15.69       20.49      2.82 o 
  10   4   3       10.20       15.48      3.38 o 
  -8   5   3        5.07        4.74      2.07 o 
  -7   5   3        2.78        1.36      2.31 o 
  -6   5   3       17.74       16.14      3.48 o 
  -5   5   3      171.82      153.71      8.98 o 
  -4   5   3       15.16       14.16      5.43 o 
  -3   5   3       80.92       77.31      3.04 o 
  -2   5   3      100.23      101.59      3.10 o 
  -1   5   3       59.63       62.59     12.70 o 
   0   5   3      620.14      562.26     12.64 o 
   1   5   3       80.96       95.67     12.74 o 
   2   5   3      540.29      576.20      9.79 o 
   3   5   3        2.30        4.08      1.64 o 
   4   5   3      151.07      143.65      5.27 o 
   5   5   3      140.12      140.89      4.84 o 
   6   5   3        2.98        3.78      2.10 o 
   7   5   3      184.37      183.87      8.57 o 
   8   5   3      107.07      103.22     10.34 o 
   9   5   3       14.00       14.64      3.29 o 
  10   5   3       12.44       14.77      3.14 o 
  -7   6   3        6.79        8.46      1.68 o 
  -6   6   3       21.86       17.12      2.69 o 
  -5   6   3        4.40        7.80      4.52 o 
  -4   6   3      138.98      146.19      8.72 o 
  -3   6   3       47.73       46.67      6.46 o 
  -2   6   3       54.05       52.09      2.38 o 
  -1   6   3      134.06      139.36      6.63 o 
   0   6   3      359.33      395.17      8.35 o 
   1   6   3       87.07       90.01      6.32 o 
   2   6   3       33.84       34.30      3.23 o 
   3   6   3        8.01        5.79      1.26 o 
   4   6   3       49.64       44.99      3.37 o 
   5   6   3       52.04       61.50      7.63 o 
   6   6   3        1.23        1.04      1.75 o 
   7   6   3       91.43       89.63     14.55 o 
   8   6   3        4.64        2.76      1.16 o 
   9   6   3        1.32        1.04      1.61 o 
  -7   7   3        3.48        2.30      3.52 o 
  -6   7   3        5.02        4.77      2.28 o 
  -5   7   3       22.66       21.48      3.06 o 
  -4   7   3        2.54        3.40      1.85 o 
  -3   7   3       70.68       71.21      5.06 o 
  -2   7   3      142.38      141.20     10.83 o 
  -1   7   3       55.15       63.37     10.48 o 
   0   7   3        5.38        4.89      6.47 o 
   1   7   3       60.70       58.19      3.24 o 
   2   7   3       79.21       88.31      6.63 o 
   3   7   3       23.21       24.49      3.47 o 
   4   7   3       11.95       15.94      5.01 o 
   5   7   3        4.59        2.55      3.55 o 
   6   7   3       25.08       28.38      3.93 o 
   7   7   3      228.63      258.28      7.92 o 
   8   7   3        5.36        2.81      2.47 o 
   9   7   3        2.47        0.85      1.46 o 
  -6   8   3       22.98       15.64      3.59 o 
  -5   8   3        1.10        1.75      1.56 o 
  -4   8   3       21.46       21.27      3.00 o 
  -3   8   3      129.80      154.71     12.40 o 
  -2   8   3      137.50      154.22     24.42 o 
  -1   8   3       28.49       24.19      2.43 o 
   0   8   3       94.29       97.35      4.52 o 
   1   8   3        2.88        3.69      1.04 o 
   2   8   3        8.18        4.25      1.64 o 
   3   8   3        6.57        3.15      1.07 o 
   4   8   3      188.64      198.21      6.03 o 
   5   8   3       10.88       14.68      2.86 o 
   6   8   3       60.17       78.82      5.77 o 
   7   8   3       61.44       67.11      5.88 o 
   8   8   3       49.18       56.88      8.58 o 
  -5   9   3        0.41        1.16      1.77 o 
  -4   9   3       23.26       21.83      3.03 o 
  -3   9   3        1.04       -0.08      1.40 o 
  -2   9   3        6.28        4.76      1.95 o 
  -1   9   3      244.85      273.19     20.11 o 
   0   9   3       96.49       98.00      7.23 o 
   1   9   3        0.37        1.70      1.14 o 
   2   9   3       26.87       29.53      7.38 o 
   3   9   3        7.30        6.55      1.97 o 
   4   9   3       79.72       90.73      5.36 o 
   5   9   3       35.57       41.02      6.00 o 
   6   9   3        1.99        2.76      2.03 o 
   7   9   3       91.66       96.16     18.83 o 
  -4  10   3        0.68        2.35      2.48 o 
  -3  10   3       64.80       86.88      7.24 o 
  -2  10   3        1.89        1.81      2.71 o 
  -1  10   3        2.93        7.58      1.62 o 
   0  10   3       43.27       40.55      9.27 o 
   1  10   3       18.52       14.00      2.03 o 
   2  10   3       44.54       55.55      9.66 o 
   3  10   3       27.83       74.95      7.68 o 
   4  10   3       69.15       82.32      8.44 o 
   5  10   3        5.86        6.82      2.83 o 
   6  10   3       37.10       63.30      9.43 o 
  -2  11   3        0.64       -0.04      1.91 o 
  -1  11   3       57.15       66.87      9.45 o 
   0  11   3        0.19       -0.56      1.81 o 
   1  11   3       56.81       58.63      8.53 o 
   2  11   3       16.33       19.54      3.36 o 
   3  11   3        1.25        3.95      1.87 o 
   4  11   3        0.04       14.01      2.95 o 
  -1 -10   4        6.59        4.36      1.52 o 
   0 -10   4        4.47        4.02      2.28 o 
   1 -10   4       25.67       22.17      6.44 o 
   2 -10   4       22.04       15.56      4.44 o 
   3 -10   4       10.58       11.11      2.19 o 
   4 -10   4        0.13        1.81      1.26 o 
  -3  -9   4       21.81       26.50      4.52 o 
  -2  -9   4       35.77       30.43      3.99 o 
  -1  -9   4       36.09       32.27      4.29 o 
   0  -9   4        2.59        1.52      1.26 o 
   1  -9   4      357.05      354.77      9.07 o 
   2  -9   4       19.55       17.98      2.66 o 
   3  -9   4        3.96        2.27      1.29 o 
   4  -9   4       91.18       80.44     10.84 o 
   5  -9   4        3.77        3.90      3.10 o 
   6  -9   4        8.26        4.29      2.23 o 
  -4  -8   4       29.55       24.91      4.15 o 
  -3  -8   4       15.39       18.80      3.57 o 
  -2  -8   4        7.88        4.79      1.63 o 
  -1  -8   4        0.42        2.97      1.50 o 
   0  -8   4      172.79      171.02     12.64 o 
   1  -8   4       31.83       29.55      4.15 o 
   2  -8   4       47.85       38.02      3.70 o 
   3  -8   4      120.92      122.78     10.44 o 
   4  -8   4       12.20        8.39      3.35 o 
   5  -8   4        1.69        1.26      1.15 o 
   6  -8   4       30.82       27.83      4.20 o 
   7  -8   4        1.75        2.10      1.08 o 
  -5  -7   4        8.80       11.57      4.55 o 
  -4  -7   4       44.25       32.53      5.42 o 
  -3  -7   4       12.35       12.14      3.14 o 
  -2  -7   4       98.22       94.40     13.36 o 
  -1  -7   4      189.86      188.42      9.13 o 
   0  -7   4       16.45       19.41      4.03 o 
   1  -7   4      470.03      441.82     11.91 o 
   2  -7   4      260.59      262.44      7.69 o 
   3  -7   4      205.70      183.40     16.34 o 
   4  -7   4      191.21      170.31      6.07 o 
   5  -7   4       79.66       72.98      7.74 o 
   6  -7   4       30.38       27.61      4.49 o 
   7  -7   4        1.12        1.76      1.72 o 
   8  -7   4       24.64       17.93      3.94 o 
  -6  -6   4        9.49        8.78      2.53 o 
  -5  -6   4        4.83        3.39      1.76 o 
  -4  -6   4       29.73       23.89      3.86 o 
  -3  -6   4       20.70       22.71      3.25 o 
  -2  -6   4      172.45      183.84      7.76 o 
  -1  -6   4        8.22        5.69      2.05 o 
   0  -6   4      287.03      286.41      5.87 o 
   1  -6   4       30.61       27.55      2.92 o 
   2  -6   4       19.28       22.14      4.39 o 
   3  -6   4       42.26       33.15      5.20 o 
   4  -6   4       41.87       32.34      3.74 o 
   5  -6   4      242.81      228.83      8.23 o 
   6  -6   4       21.88       24.79      4.15 o 
   7  -6   4      147.92      135.68      8.06 o 
   8  -6   4        6.96        7.65      2.42 o 
   9  -6   4       10.76        8.90      2.28 o 
  -6  -5   4        0.80       -0.70      2.14 o 
  -5  -5   4        0.51       -0.14      2.57 o 
  -4  -5   4       11.03        5.59      2.48 o 
  -3  -5   4        6.42        1.39      3.34 o 
  -2  -5   4      231.43      220.87      8.00 o 
  -1  -5   4        2.23        3.19      1.43 o 
   0  -5   4       49.32       47.48      4.01 o 
   1  -5   4      218.28      231.66      4.51 o 
   2  -5   4      328.63      285.06      5.27 o 
   3  -5   4      131.43      122.64      3.23 o 
   4  -5   4       12.57        7.79      1.20 o 
   5  -5   4      202.21      176.47      5.50 o 
   6  -5   4      258.97      243.36      8.13 o 
   7  -5   4       37.23       30.29      3.92 o 
   8  -5   4       22.13       18.08      3.26 o 
   9  -5   4       31.15       32.31      5.06 o 
  10  -5   4        4.45        6.17      2.04 o 
  -7  -4   4        8.95       10.03      2.87 o 
  -6  -4   4       26.63       31.78      5.10 o 
  -5  -4   4        6.81        8.12      2.23 o 
  -4  -4   4       25.86       28.11      4.15 o 
  -3  -4   4      144.75      135.55     10.35 o 
  -2  -4   4       60.94       63.15      4.53 o 
  -1  -4   4        4.53        3.47      1.48 o 
   0  -4   4      695.70      677.25     14.95 o 
   1  -4   4      295.05      292.36      8.51 o 
   2  -4   4        5.63        7.97      2.08 o 
   3  -4   4       76.25       74.18      4.09 o 
   4  -4   4      101.02       90.53      9.87 o 
   5  -4   4       24.26       40.51      6.77 o 
   6  -4   4       47.64       51.25      9.35 o 
   7  -4   4        5.30        9.81      2.44 o 
   8  -4   4       11.01       21.10      4.57 o 
   9  -4   4       14.66       10.01      3.00 o 
  10  -4   4        0.74        1.28      2.86 o 
  -7  -3   4        6.33        8.55      2.29 o 
  -6  -3   4        0.12        2.58      1.52 o 
  -5  -3   4      125.93      121.34      6.76 o 
  -4  -3   4       13.83       17.04      4.62 o 
  -3  -3   4        5.99        7.49      1.88 o 
  -2  -3   4        0.10        0.93      2.18 o 
  -1  -3   4      140.63      126.11      6.14 o 
   0  -3   4      581.46      529.36     14.38 o 
   1  -3   4       68.91       68.36      2.92 o 
   2  -3   4      276.43      249.13     10.66 o 
   3  -3   4      653.10      697.68     10.21 o 
   4  -3   4       97.98       98.13     12.93 o 
   5  -3   4      364.97      404.82     10.18 o 
   6  -3   4        0.02       54.06      5.78 o 
   7  -3   4      214.15      194.35      4.59 o 
   8  -3   4       34.57       50.47      3.86 o 
   9  -3   4       86.38       96.07     14.01 o 
  10  -3   4        1.76       18.71      3.09 o 
  -7  -2   4        8.37        8.10      2.62 o 
  -6  -2   4        1.61        4.25      3.06 o 
  -5  -2   4       45.06       41.85      4.57 o 
  -4  -2   4       47.36       50.50      6.51 o 
  -3  -2   4       65.57       84.33      4.06 o 
  -2  -2   4      252.40      232.25      7.85 o 
  -1  -2   4      218.01      528.29     14.89 o 
   0  -2   4       83.62      136.99      5.87 o 
   1  -2   4      118.71      127.88      4.23 o 
   2  -2   4     1806.38     1863.86     24.10 o 
   3  -2   4       73.42       79.74      3.68 o 
   4  -2   4       61.28       90.52      4.02 o 
   5  -2   4       34.62       62.52      4.89 o 
   6  -2   4      134.46      130.12      5.39 o 
   7  -2   4       27.83       47.61      6.45 o 
   8  -2   4      151.83      184.84      8.22 o 
   9  -2   4       36.39       57.00      8.19 o 
  10  -2   4        6.58        4.02      2.26 o 
  11  -2   4        2.39        6.39      1.97 o 
  -8  -1   4        0.02        1.07      1.69 o 
  -7  -1   4        2.25        3.45      2.80 o 
  -6  -1   4       47.41       52.47      6.14 o 
  -5  -1   4       66.10       73.96      4.67 o 
  -4  -1   4       71.95       81.11      8.10 o 
  -3  -1   4       94.87      106.23      3.14 o 
  -2  -1   4       84.27      101.43      4.54 o 
  -1  -1   4      157.06      174.71     19.05 o 
   0  -1   4      230.40      215.45      3.58 o 
   1  -1   4        7.30       11.90      2.45 o 
   2  -1   4       43.09       54.84      2.99 o 
   3  -1   4      320.02      349.37      8.96 o 
   4  -1   4      960.97     1255.30     16.71 o 
   5  -1   4       19.51       18.96      2.38 o 
   6  -1   4       99.75      108.85      9.11 o 
   7  -1   4       15.05        8.95      2.63 o 
   8  -1   4       26.19       29.19      4.54 o 
   9  -1   4      126.85      119.55     12.01 o 
  10  -1   4       39.41       31.72      4.17 o 
  11  -1   4        5.17        6.58      2.54 o 
  -8   0   4       18.01       12.96      2.49 o 
  -7   0   4       19.29       17.87      3.90 o 
  -6   0   4       98.32      151.62     13.42 o 
  -5   0   4       48.60       36.38      4.18 o 
  -4   0   4        1.03        3.69      1.65 o 
  -3   0   4        3.39       10.00      2.00 o 
   0   0   4        5.47        3.95      0.80 o 
   1   0   4     1240.69     1251.49     19.96 o 
   2   0   4     1262.04     1207.67     10.93 o 
   3   0   4       65.04       76.61      2.70 o 
   4   0   4      125.95      121.73      4.40 o 
   5   0   4      127.26      117.27      4.13 o 
   6   0   4       14.00       16.81      2.45 o 
   7   0   4        2.86        2.84      1.05 o 
   8   0   4       31.07       41.57      4.60 o 
   9   0   4       64.06       60.48      4.80 o 
  10   0   4       17.96       15.06      3.45 o 
  11   0   4        1.34        0.71      1.62 o 
  -8   1   4        0.02        3.39      1.78 o 
  -7   1   4       30.95       19.85      3.70 o 
  -6   1   4       61.05       60.72      6.83 o 
  -5   1   4       17.72       22.35      6.17 o 
  -4   1   4       81.78       86.30     10.38 o 
  -3   1   4      167.04      170.59      6.72 o 
  -2   1   4      576.75      701.98     19.22 o 
  -1   1   4     1215.72     1279.48     24.90 o 
   0   1   4      182.07      142.65      4.25 o 
   1   1   4      647.33      571.42      6.20 o 
   2   1   4      893.96      807.65      9.70 o 
   3   1   4      513.38      463.88      5.43 o 
   4   1   4       31.90       30.89      2.25 o 
   5   1   4        9.59       10.69      1.22 o 
   6   1   4        5.08        5.54      1.50 o 
   7   1   4      115.64      132.58      4.73 o 
   8   1   4        1.14        1.13      0.95 o 
   9   1   4      192.80      171.71      5.96 o 
  10   1   4        0.09        1.38      1.12 o 
  11   1   4        1.36        4.53      1.75 o 
  -8   2   4        0.09        1.09      2.03 o 
  -7   2   4        0.40        3.36      1.16 o 
  -6   2   4      255.19      261.95     15.26 o 
  -5   2   4       31.48       33.07      7.15 o 
  -4   2   4       11.97       18.75     14.34 o 
  -3   2   4       60.34       56.48      4.45 o 
  -2   2   4      168.14      154.49      5.62 o 
  -1   2   4       92.90       77.24      5.33 o 
   0   2   4       12.25       10.70      1.01 o 
   1   2   4       15.45       10.36      1.43 o 
   2   2   4      444.16      397.22      5.68 o 
   3   2   4        0.42        0.80      0.86 o 
   4   2   4       10.66       11.88      0.97 o 
   5   2   4      144.06      135.86      5.42 o 
   6   2   4       12.93        7.09      2.27 o 
   7   2   4        2.79        4.22      1.18 o 
   8   2   4       86.43       84.85      3.74 o 
   9   2   4      121.10      115.55      8.99 o 
  10   2   4        2.67        2.72      1.94 o 
  11   2   4       11.78       10.65      4.46 o 
  -8   3   4       29.10       28.74      4.52 o 
  -7   3   4        0.17        1.21      1.32 o 
  -6   3   4        2.03        1.44      0.95 o 
  -5   3   4        2.40        2.20      0.94 o 
  -4   3   4      182.39      157.46      4.20 o 
  -3   3   4        1.38        1.01      1.24 o 
  -2   3   4       59.53       41.63      3.77 o 
  -1   3   4      110.27       93.02      3.45 o 
   0   3   4      265.45      203.97      4.32 o 
   1   3   4     2348.03     2260.09     48.70 o 
   2   3   4        0.97        2.65      0.73 o 
   3   3   4       49.22       34.14      1.50 o 
   4   3   4       14.97       16.52      2.88 o 
   5   3   4       26.76       28.10      5.08 o 
   6   3   4       44.08       45.36      3.09 o 
   7   3   4       21.59       22.33      4.45 o 
   8   3   4        7.15        6.96      2.52 o 
   9   3   4        8.54        7.09      2.18 o 
  10   3   4        8.49        9.26      2.26 o 
  11   3   4        3.52        3.72      2.02 o 
  -7   4   4       24.10       23.50      2.98 o 
  -6   4   4        5.60        4.98      1.96 o 
  -5   4   4       85.46       79.57     10.38 o 
  -4   4   4      149.26      145.09      5.02 o 
  -3   4   4        2.03        1.92      0.73 o 
  -2   4   4      277.95      249.97      5.08 o 
  -1   4   4       27.60       26.06      2.81 o 
   0   4   4     2129.04     2073.20     27.00 o 
   1   4   4      176.98      175.58      9.39 o 
   2   4   4      310.38      314.77      5.48 o 
   3   4   4       73.42       61.10      6.48 o 
   4   4   4      317.29      303.99     13.07 o 
   5   4   4       30.33       25.71      3.93 o 
   6   4   4        3.75        3.18      1.76 o 
   7   4   4       28.85       27.52      6.26 o 
   8   4   4       25.81       20.26      3.36 o 
   9   4   4       11.50       11.07      2.89 o 
  10   4   4        8.69        6.34      2.36 o 
  -7   5   4       44.38       44.29      5.87 o 
  -6   5   4        0.00        4.36      3.07 o 
  -5   5   4       12.42       11.91      3.34 o 
  -4   5   4       12.39        6.55      5.48 o 
  -3   5   4        2.57        0.80      0.81 o 
  -2   5   4        6.43        5.86      1.31 o 
  -1   5   4      151.69      147.49      4.36 o 
   0   5   4       57.95       60.88      6.78 o 
   1   5   4     1241.66     1254.56     48.13 o 
   2   5   4     2149.91     2084.85     53.56 o 
   3   5   4      328.83      303.90     14.82 o 
   4   5   4        5.23        4.25      1.95 o 
   5   5   4       15.26       15.40      3.15 o 
   6   5   4      193.87      205.80      6.57 o 
   7   5   4       18.70       20.74      5.19 o 
   8   5   4      123.45      134.96     11.51 o 
   9   5   4        1.24        1.00      1.26 o 
  10   5   4        6.01        6.11      2.61 o 
  -6   6   4       18.01       19.65      2.86 o 
  -5   6   4       24.85       21.73      2.68 o 
  -4   6   4       72.85       70.21     11.68 o 
  -3   6   4      178.11      200.00      8.31 o 
  -2   6   4      306.21      324.76      6.55 o 
  -1   6   4        0.41        1.36      1.02 o 
   0   6   4      436.16      430.99     13.98 o 
   1   6   4      215.38      211.54      8.31 o 
   2   6   4        3.07        0.51      1.43 o 
   3   6   4       15.46       16.33      2.15 o 
   4   6   4        0.25        3.85      1.40 o 
   5   6   4       49.57       43.12      6.77 o 
   6   6   4        0.21        1.77      1.41 o 
   7   6   4        9.25        8.18      2.15 o 
   8   6   4       19.80       19.11      3.34 o 
   9   6   4        4.58        4.52      2.46 o 
  10   6   4       28.89       28.21      8.80 o 
  -6   7   4        5.22        4.42      2.47 o 
  -5   7   4       19.69       18.26      3.80 o 
  -4   7   4       85.16       87.25     10.23 o 
  -3   7   4       57.23       55.46      5.14 o 
  -2   7   4       86.06       78.36      5.30 o 
  -1   7   4        9.72       10.36      2.79 o 
   0   7   4       48.88       52.93      6.28 o 
   1   7   4       36.35       30.72      5.12 o 
   2   7   4      313.15      301.25      6.62 o 
   3   7   4      188.08      190.45      5.23 o 
   4   7   4       46.90       49.78      4.93 o 
   5   7   4       49.47       49.78      6.32 o 
   6   7   4       25.68       32.20      3.77 o 
   7   7   4       88.64       86.35      6.46 o 
   8   7   4       28.21       28.50      5.30 o 
   9   7   4       20.66       25.42      4.49 o 
  -5   8   4        1.94       -0.59      1.96 o 
  -4   8   4        0.38        3.84      1.30 o 
  -3   8   4       84.70       88.30      6.08 o 
  -2   8   4        4.29        6.34      2.92 o 
  -1   8   4      263.98      263.23      7.46 o 
   0   8   4      188.11      203.53      7.53 o 
   1   8   4        0.96        0.87      0.93 o 
   2   8   4      147.07      131.14      7.88 o 
   3   8   4       55.41       52.97      3.61 o 
   4   8   4      261.40      262.49     11.75 o 
   5   8   4      100.72      103.34     13.45 o 
   6   8   4        4.53        8.35      2.69 o 
   7   8   4        1.66        4.25      6.35 o 
   8   8   4       32.17       36.35      4.61 o 
  -4   9   4        3.66        7.10      2.01 o 
  -3   9   4        0.01        1.47      1.66 o 
  -2   9   4        0.01        1.33      1.16 o 
  -1   9   4       48.71       44.36      4.16 o 
   0   9   4       36.08       35.36      4.12 o 
   1   9   4        4.77        4.67      1.51 o 
   2   9   4        5.38        5.00      2.42 o 
   3   9   4        1.59        1.13      1.82 o 
   4   9   4       19.73       18.94      2.97 o 
   5   9   4        4.97        9.55      2.21 o 
   6   9   4       30.19       33.52      5.71 o 
   7   9   4       91.12       99.99     17.38 o 
  -3  10   4        5.55        5.60      2.41 o 
  -2  10   4        7.83       10.04      1.75 o 
  -1  10   4      189.87      216.95      9.76 o 
   0  10   4       75.02       84.84     11.70 o 
   1  10   4       85.15       92.10      8.81 o 
   2  10   4      160.09      184.10     22.35 o 
   3  10   4       16.76       14.04      2.98 o 
   4  10   4       33.39       50.86      7.63 o 
   5  10   4       21.58       25.59      7.61 o 
   6  10   4        2.42        9.84      2.46 o 
  -1  11   4       11.46        8.33      2.52 o 
   0  11   4        4.26       18.65      3.47 o 
   1  11   4       53.29       55.60     11.67 o 
   2  11   4        0.93        3.40      1.66 o 
   3  11   4        9.61       15.07      2.67 o 
   4  11   4       10.03       10.39      2.71 o 
  -1  -9   5        4.83        0.82      1.90 o 
   0  -9   5       61.18       60.35      9.35 o 
   1  -9   5       29.09       32.79      5.19 o 
   2  -9   5       33.18       26.97      7.57 o 
   3  -9   5       47.67       58.67      8.40 o 
   4  -9   5        0.50        2.93      2.28 o 
   5  -9   5        7.21        2.18      2.77 o 
   6  -9   5        0.26        2.04      0.99 o 
  -3  -8   5        0.05        1.28      2.85 o 
  -2  -8   5        1.84        3.41      1.49 o 
  -1  -8   5       11.65        7.11      1.96 o 
   0  -8   5        3.40        2.95      2.41 o 
   1  -8   5        2.16        1.94      1.06 o 
   2  -8   5       22.48       18.02      2.03 o 
   3  -8   5        4.55        7.17      2.16 o 
   4  -8   5        2.78        2.85      2.90 o 
   5  -8   5        0.20        1.95      0.94 o 
   6  -8   5        6.39        4.82      2.00 o 
   7  -8   5       41.68       45.44      7.04 o 
  -4  -7   5       40.30       43.13      6.54 o 
  -3  -7   5       54.34       49.00      4.95 o 
  -2  -7   5       12.49       17.84      4.15 o 
  -1  -7   5       40.06       39.78      5.32 o 
   0  -7   5        5.30        2.42      1.50 o 
   1  -7   5       10.50       10.76      2.14 o 
   2  -7   5      399.85      376.87      7.01 o 
   3  -7   5      337.48      345.48      6.70 o 
   4  -7   5        0.22        2.81      1.92 o 
   5  -7   5      225.56      216.88      4.57 o 
   6  -7   5       73.79       54.65      4.70 o 
   7  -7   5        4.15        6.98      2.54 o 
   8  -7   5        6.67        8.11      2.84 o 
  -5  -6   5        2.90        2.62      2.25 o 
  -4  -6   5       16.14       13.24      3.66 o 
  -3  -6   5       16.74       10.88      2.75 o 
  -2  -6   5        0.44        2.07      1.65 o 
  -1  -6   5       21.97       22.57      3.77 o 
   0  -6   5       84.83       75.88     11.64 o 
   1  -6   5       58.19       53.26      6.24 o 
   2  -6   5       56.06       44.83      5.28 o 
   3  -6   5       31.67       20.29      4.63 o 
   4  -6   5      260.18      258.20     15.92 o 
   5  -6   5       58.55       66.67      3.35 o 
   6  -6   5      159.93      154.94     12.31 o 
   7  -6   5       66.59       68.36      8.99 o 
   8  -6   5        0.83        1.25      1.43 o 
   9  -6   5        9.44       10.81      2.49 o 
  -6  -5   5        0.03        4.09      1.90 o 
  -5  -5   5        9.34        6.63      2.70 o 
  -4  -5   5        3.32        3.08      1.87 o 
  -3  -5   5       47.09       45.69      6.57 o 
  -2  -5   5       27.14       24.96      4.37 o 
  -1  -5   5        1.14        1.23      2.95 o 
   0  -5   5        3.91        3.38      1.86 o 
   1  -5   5       18.45       12.49      1.78 o 
   2  -5   5      215.78      196.56      4.58 o 
   3  -5   5        1.86        1.33      0.88 o 
   4  -5   5      427.74      424.19      8.18 o 
   5  -5   5      323.68      306.29     11.14 o 
   6  -5   5       30.60       23.96      3.45 o 
   7  -5   5       89.25       99.51     14.37 o 
   8  -5   5        0.12        1.36      1.44 o 
   9  -5   5       49.49       66.39     11.74 o 
  10  -5   5       23.08       20.16      4.40 o 
  -6  -4   5       14.96       12.10      2.77 o 
  -5  -4   5        0.16       -2.17      2.73 o 
  -4  -4   5      119.38      129.35     10.20 o 
  -3  -4   5      120.85       87.34      6.02 o 
  -2  -4   5        0.78        1.81      3.44 o 
  -1  -4   5      192.01      186.71      6.12 o 
   0  -4   5      151.22      149.55      8.00 o 
   1  -4   5       33.66       34.50      3.85 o 
   2  -4   5        4.86        7.54      1.95 o 
   3  -4   5        2.25        1.31      0.99 o 
   4  -4   5       72.95       68.29      2.55 o 
   5  -4   5      273.52      294.22     44.65 o 
   6  -4   5       34.50       39.05      5.27 o 
   7  -4   5        7.44        6.32      1.44 o 
   8  -4   5       66.17       82.42     16.98 o 
   9  -4   5       11.60       11.17      2.56 o 
  10  -4   5        0.21        5.00      2.09 o 
  -6  -3   5        1.49        2.47      1.38 o 
  -5  -3   5        8.78        7.04      3.20 o 
  -4  -3   5        1.49       -3.15      2.27 o 
  -3  -3   5       75.08       59.99      5.46 o 
  -2  -3   5       23.80       14.78      5.79 o 
  -1  -3   5       97.87      132.42      7.19 o 
   0  -3   5       49.51       44.67      3.83 o 
   1  -3   5       20.17       31.42      6.46 o 
   2  -3   5       43.99       93.48     18.59 o 
   3  -3   5      170.30      338.35     13.01 o 
   4  -3   5      232.37      326.08      8.27 o 
   5  -3   5       71.18       88.23      3.78 o 
   6  -3   5      254.41      262.09      9.80 o 
   7  -3   5      849.40      853.46     39.53 o 
   8  -3   5       42.41       31.65      3.96 o 
   9  -3   5       19.62       23.75      2.30 o 
  10  -3   5        1.93        1.98      2.17 o 
  -7  -2   5        1.83        2.26      1.58 o 
  -6  -2   5        0.66        3.83      1.87 o 
  -5  -2   5       26.48       19.92      3.79 o 
  -4  -2   5       46.20       49.41      5.27 o 
  -3  -2   5        0.01        2.61      2.04 o 
  -2  -2   5      142.05      143.46      5.07 o 
  -1  -2   5       18.20       11.33      4.32 o 
   0  -2   5       75.55      126.47      8.93 o 
   1  -2   5      134.22      123.00      4.52 o 
   2  -2   5       76.31      107.02      4.13 o 
   3  -2   5       20.23       24.18      2.95 o 
   4  -2   5       67.86       76.91      3.31 o 
   5  -2   5      472.99      622.48      9.73 o 
   6  -2   5      374.65      428.05      7.68 o 
   7  -2   5       81.19      111.10      4.75 o 
   8  -2   5       28.62       24.48      3.54 o 
   9  -2   5       24.80       25.10      5.23 o 
  10  -2   5        0.98        0.31      1.07 o 
  11  -2   5        2.88        0.90      1.49 o 
  -7  -1   5        0.34        3.83      1.81 o 
  -6  -1   5        2.53        3.92      4.30 o 
  -5  -1   5       11.90       17.76      4.76 o 
  -4  -1   5       27.10       32.62      4.83 o 
  -3  -1   5      152.07      218.67     11.64 o 
  -2  -1   5      179.24      188.45      7.91 o 
  -1  -1   5       78.58       83.14      6.08 o 
   0  -1   5       47.13      125.64      4.99 o 
   1  -1   5      231.74      419.75      7.66 o 
   3  -1   5      289.40      278.49      5.11 o 
   4  -1   5        0.36        2.96      1.45 o 
   5  -1   5       31.23       30.62      3.43 o 
   6  -1   5      188.39      170.65      4.33 o 
   7  -1   5       22.61       17.92      6.97 o 
   8  -1   5      781.01      740.41     20.32 o 
   9  -1   5       18.50       17.89      2.87 o 
  10  -1   5        1.16        0.20      0.92 o 
  11  -1   5        2.61        1.65      3.43 o 
  -7   0   5        1.23        3.36      1.87 o 
  -6   0   5        0.07        0.20      1.55 o 
  -5   0   5       15.26       17.16      2.46 o 
  -4   0   5       11.30       27.59      2.61 o 
  -2   0   5        2.77        5.16      1.66 o 
  -1   0   5        4.74       29.38     10.37 o 
   0   0   5      874.82     1322.84     31.42 o 
   1   0   5       62.84       97.08      6.22 o 
   2   0   5       61.18       41.74      2.99 o 
   4   0   5      588.25      572.93     13.66 o 
   5   0   5      171.10      175.97      8.97 o 
   6   0   5      476.78      425.12      7.18 o 
   7   0   5      208.54      200.85     10.90 o 
   8   0   5       11.79       10.16      2.33 o 
   9   0   5      247.68      217.01      6.77 o 
  10   0   5        1.00        1.38      0.81 o 
  11   0   5        2.04        1.98      1.34 o 
  -7   1   5       43.25       38.99     11.29 o 
  -6   1   5        0.11        4.78      1.86 o 
  -5   1   5       58.73       53.12      5.67 o 
  -4   1   5       49.17       67.80      4.18 o 
  -3   1   5       72.12      109.88      3.93 o 
  -2   1   5      416.91      485.07     14.58 o 
  -1   1   5       72.44       72.21      3.08 o 
   0   1   5      424.83      373.62      6.13 o 
   1   1   5      141.30       96.99      3.50 o 
   3   1   5       51.87       66.18      3.71 o 
   4   1   5      534.00      510.07      7.62 o 
   5   1   5        0.11        0.41      0.89 o 
   6   1   5       22.18       23.15      3.52 o 
   7   1   5        7.45        7.47      1.18 o 
   8   1   5      319.68      311.05      9.88 o 
   9   1   5        4.19        3.88      0.93 o 
  10   1   5       57.79       48.38      5.49 o 
  11   1   5      100.12       91.74     10.26 o 
  -7   2   5        0.11        1.24      1.74 o 
  -6   2   5        0.17        1.27      1.38 o 
  -5   2   5       50.54       46.43      4.90 o 
  -4   2   5        0.28        1.49      0.95 o 
  -3   2   5       47.78       40.86      4.94 o 
  -2   2   5        5.64        3.52      2.16 o 
  -1   2   5        5.05        1.25      2.18 o 
   0   2   5      268.53      264.19      4.85 o 
   1   2   5      310.88      287.32      5.03 o 
   2   2   5        0.00       -0.92      0.86 o 
   3   2   5       99.14       92.29      5.79 o 
   4   2   5      194.32      198.85      2.66 o 
   5   2   5       60.32       56.97      5.85 o 
   6   2   5      606.40      571.54     11.75 o 
   7   2   5       27.65       24.71      3.43 o 
   8   2   5        0.04        1.94      1.53 o 
   9   2   5       26.35       22.79      5.30 o 
  10   2   5        0.05       -2.34      1.74 o 
  11   2   5       10.68        6.04      2.03 o 
  -7   3   5       10.39       10.11      5.72 o 
  -6   3   5       10.40        8.72      1.50 o 
  -5   3   5        7.50        4.87      2.18 o 
  -4   3   5       20.98       17.14      3.61 o 
  -3   3   5        0.48        0.99      0.98 o 
  -2   3   5       27.45       30.03      3.43 o 
  -1   3   5       41.53       37.65      4.58 o 
   0   3   5       93.55       83.16      4.07 o 
   1   3   5      387.44      362.32      6.07 o 
   2   3   5      336.27      297.13      5.35 o 
   3   3   5        7.88        9.85      1.18 o 
   4   3   5      104.39       97.32      7.25 o 
   5   3   5       13.83       10.96      3.47 o 
   6   3   5      272.29      291.14      7.41 o 
   7   3   5       14.32       21.04      3.05 o 
   8   3   5        2.50        0.01      1.98 o 
   9   3   5       56.88       55.27      6.08 o 
  10   3   5       29.76       24.56      4.19 o 
  11   3   5        1.12       -0.32      1.82 o 
  -7   4   5       31.68       26.53      6.08 o 
  -6   4   5        0.02        0.37      1.38 o 
  -5   4   5        6.98        6.98      1.90 o 
  -4   4   5        2.44        1.99      0.89 o 
  -3   4   5       14.75        9.89      2.53 o 
  -2   4   5       21.23       26.12      3.24 o 
  -1   4   5       84.66       81.39      2.84 o 
   0   4   5        1.25        0.87      0.87 o 
   1   4   5       70.44       43.69     18.44 o 
   2   4   5      144.15      126.01      6.44 o 
   3   4   5       58.56       51.84      5.04 o 
   4   4   5       79.75       76.96      4.36 o 
   5   4   5      246.43      260.09     12.81 o 
   6   4   5       40.60       48.66      6.30 o 
   7   4   5        0.21       -0.34      2.05 o 
   8   4   5       23.78       25.91      8.70 o 
   9   4   5       17.88       19.22      3.14 o 
  10   4   5        7.71        5.63      2.33 o 
  -6   5   5        0.06        1.65      3.17 o 
  -5   5   5       28.43       28.35      3.65 o 
  -4   5   5       73.71       66.39      5.70 o 
  -3   5   5        1.74        2.76      0.85 o 
  -2   5   5       20.52       26.72      2.51 o 
  -1   5   5        9.37        8.73      1.35 o 
   0   5   5       81.67       82.90      2.84 o 
   1   5   5        1.74        1.14      1.50 o 
   2   5   5        5.27        4.41      1.06 o 
   3   5   5       35.46       35.80      3.15 o 
   4   5   5       55.03       64.01      7.35 o 
   5   5   5       63.61       62.29      8.24 o 
   6   5   5      253.96      263.58      7.91 o 
   7   5   5        3.34        4.04      2.35 o 
   8   5   5       33.06       32.76      4.51 o 
   9   5   5       18.54       22.56      3.23 o 
  10   5   5       23.72       21.77      3.44 o 
  -6   6   5        9.53        6.99      2.82 o 
  -5   6   5       24.74       31.43      3.72 o 
  -4   6   5       59.79       63.45      5.19 o 
  -3   6   5       48.27       42.30      3.81 o 
  -2   6   5       12.53        8.74      2.03 o 
  -1   6   5        3.26        2.18      1.05 o 
   0   6   5       23.74       16.65      6.32 o 
   1   6   5       87.60       83.05      8.50 o 
   2   6   5        0.15        1.03      0.75 o 
   3   6   5       29.20       31.34      4.29 o 
   4   6   5        0.04       -0.36      2.75 o 
   5   6   5       78.52       85.96     34.06 o 
   6   6   5       75.32       76.93      5.28 o 
   7   6   5       98.36      113.63      6.68 o 
   8   6   5       10.25        9.61      2.79 o 
   9   6   5       14.40       12.38      4.06 o 
  10   6   5       23.39       17.44      4.05 o 
  -5   7   5       45.86       46.15      5.70 o 
  -4   7   5       12.23       11.70      3.43 o 
  -3   7   5        0.00       -0.16      1.75 o 
  -2   7   5        0.70        2.56      1.86 o 
  -1   7   5       15.47       16.03      3.85 o 
   0   7   5      413.72      428.07     12.87 o 
   1   7   5       33.28       39.64      4.55 o 
   2   7   5       32.37       32.57      3.08 o 
   3   7   5       26.85       24.04      5.92 o 
   4   7   5       33.61       35.98      4.43 o 
   5   7   5        2.60        2.29      2.20 o 
   6   7   5       63.16       65.38     13.57 o 
   7   7   5        0.54        5.36      3.16 o 
   8   7   5        4.86        4.80      1.94 o 
   9   7   5        0.01       -1.35      2.82 o 
  -4   8   5        7.98       10.39      1.79 o 
  -3   8   5      117.04      132.38      7.89 o 
  -2   8   5        2.37        4.80      1.96 o 
  -1   8   5        1.75        1.57      0.76 o 
   0   8   5       10.52       12.68      1.56 o 
   1   8   5       76.79       75.97      3.47 o 
   2   8   5      201.64      197.28     16.72 o 
   3   8   5       87.72       85.81      6.06 o 
   4   8   5       31.81       33.17      4.16 o 
   5   8   5        4.30        4.37      2.73 o 
   6   8   5       36.37       40.41      4.59 o 
   7   8   5       39.59       47.63      4.64 o 
   8   8   5        2.65        5.52      2.60 o 
  -3   9   5        6.93        6.45      2.74 o 
  -2   9   5        4.46        1.32      1.00 o 
  -1   9   5        2.25        1.47      1.41 o 
   0   9   5        7.32       10.76      2.00 o 
   1   9   5        0.75        1.72      1.43 o 
   2   9   5        0.30        0.46      0.47 o 
   3   9   5        4.06        2.53      1.43 o 
   4   9   5        0.19       -0.59      1.26 o 
   5   9   5       15.18       14.34      4.02 o 
   6   9   5        2.14        3.20      2.02 o 
   7   9   5       19.57       17.57      3.40 o 
  -2  10   5       14.33       16.69      3.89 o 
  -1  10   5        2.35        1.45      2.12 o 
   0  10   5       25.61       24.33      4.55 o 
   1  10   5       13.37       11.73      1.98 o 
   2  10   5        1.46        2.46      2.47 o 
   3  10   5       54.83       59.92      7.59 o 
   4  10   5       20.20       26.93      3.60 o 
   5  10   5       24.73       39.24      5.50 o 
   6  10   5      111.36      130.00     32.00 o 
   1  11   5       11.35       14.26      3.79 o 
   2  11   5       35.00       36.96      9.72 o 
   3  11   5        0.53        2.47      3.46 o 
   1  -9   6        1.77        1.54      1.67 o 
   2  -9   6       15.31       15.80      2.66 o 
   3  -9   6       10.72        7.00      2.25 o 
   4  -9   6        2.37        7.62      3.36 o 
  -2  -8   6        5.78        4.00      2.39 o 
  -1  -8   6       26.32       22.45      3.89 o 
   0  -8   6       26.23       30.51      4.33 o 
   1  -8   6        0.68        0.51      1.22 o 
   2  -8   6       27.17       23.06      5.87 o 
   3  -8   6       82.20       69.27     20.53 o 
   4  -8   6       58.60       50.67      3.08 o 
   5  -8   6       63.43       59.29      4.15 o 
   6  -8   6        5.49        5.20      2.23 o 
  -3  -7   6       36.57       34.16      5.38 o 
  -2  -7   6       64.34       72.62      5.90 o 
  -1  -7   6        0.80       -0.06      1.06 o 
   0  -7   6       48.71       42.34      4.83 o 
   1  -7   6       39.67       47.47      9.43 o 
   2  -7   6      117.94      107.31      8.11 o 
   3  -7   6       17.01       15.20      2.18 o 
   4  -7   6        4.09        5.56      1.72 o 
   5  -7   6        0.20        0.12      0.74 o 
   6  -7   6        1.48        2.02      1.28 o 
   7  -7   6        3.01        3.94      1.48 o 
   8  -7   6       25.15       20.69      4.03 o 
  -4  -6   6        2.14        0.61      1.92 o 
  -3  -6   6       29.93       31.83      5.17 o 
  -2  -6   6        0.80        1.06      2.13 o 
  -1  -6   6       38.55       46.59      5.09 o 
   0  -6   6      131.06      142.75     10.89 o 
   1  -6   6       30.17       25.92      4.05 o 
   2  -6   6       40.60       28.87      5.63 o 
   3  -6   6        5.48        7.19      1.50 o 
   4  -6   6       56.50       48.83      3.87 o 
   5  -6   6        0.19        1.66      0.91 o 
   6  -6   6       30.65       32.11      4.95 o 
   7  -6   6        2.31        0.73      2.15 o 
   8  -6   6        2.63        6.04      2.18 o 
   9  -6   6       10.50       14.52      3.46 o 
  -5  -5   6        3.82        6.14      2.28 o 
  -4  -5   6       19.25       16.37      2.98 o 
  -3  -5   6       70.38       67.82      6.42 o 
  -2  -5   6        3.90        3.62      2.14 o 
  -1  -5   6       21.58       20.13      3.89 o 
   0  -5   6       36.77       29.34      3.42 o 
   1  -5   6       55.42       51.55      9.81 o 
   2  -5   6      667.36      695.27     24.20 o 
   3  -5   6        0.22        4.72      1.51 o 
   4  -5   6       32.87       28.80      3.15 o 
   5  -5   6      111.55       87.94      4.78 o 
   6  -5   6        0.29        1.41      2.92 o 
   7  -5   6       41.85       29.23      2.94 o 
   8  -5   6      144.34      141.77      5.95 o 
   9  -5   6        2.13        2.99      1.69 o 
  -5  -4   6        4.96        4.61      2.28 o 
  -4  -4   6        8.54        7.15      2.09 o 
  -3  -4   6       30.02       25.25      3.60 o 
  -2  -4   6        0.12        2.16      1.75 o 
  -1  -4   6      108.04      120.65      8.53 o 
   0  -4   6       18.50       27.11      6.22 o 
   1  -4   6       57.17       62.63      7.25 o 
   2  -4   6      285.55      249.61      5.61 o 
   3  -4   6        1.55        2.58      1.17 o 
   4  -4   6       51.62       40.03      9.76 o 
   5  -4   6        5.79        5.29      3.25 o 
   6  -4   6        7.62        6.05      1.58 o 
   7  -4   6      428.50      444.05     25.20 o 
   8  -4   6       34.17       73.01      4.04 o 
   9  -4   6        1.75        4.71      1.60 o 
  10  -4   6       16.69       12.20      2.64 o 
  -5  -3   6       54.18       46.90      5.25 o 
  -4  -3   6       25.64       17.78      3.65 o 
  -3  -3   6       84.14      123.17     28.54 o 
  -2  -3   6       33.43       31.77      3.93 o 
  -1  -3   6       88.55       79.11     64.01 o 
   0  -3   6      138.72      130.75      4.81 o 
   1  -3   6       10.45       18.09      6.01 o 
   2  -3   6       86.73      167.21     12.21 o 
   3  -3   6      132.17      122.56      4.35 o 
   4  -3   6      157.90      165.55      4.17 o 
   5  -3   6       24.03       93.77      3.04 o 
   6  -3   6       93.58      101.68      4.42 o 
   7  -3   6        5.91       20.69      4.16 o 
   8  -3   6        6.70       31.38      4.39 o 
   9  -3   6        0.43        5.52      1.96 o 
  10  -3   6        1.24        3.10      1.70 o 
  -6  -2   6       46.40       41.84      6.79 o 
  -5  -2   6       15.15       12.08      4.19 o 
  -3  -2   6       15.99       12.85      3.97 o 
  -2  -2   6      157.33      237.61     13.26 o 
  -1  -2   6       26.93       43.92      4.91 o 
   0  -2   6       11.16       12.67      5.01 o 
   1  -2   6      171.36      168.33      5.11 o 
   2  -2   6       85.20       99.98      3.03 o 
   3  -2   6      250.48      365.66      7.40 o 
   5  -2   6      349.68      435.73      8.25 o 
   6  -2   6        3.79        2.55      0.98 o 
   7  -2   6      152.00      143.85      5.57 o 
   8  -2   6        1.56        6.82      4.30 o 
   9  -2   6        5.69       22.62     10.60 o 
  10  -2   6       28.97       29.80      4.00 o 
  11  -2   6       44.17       44.71      8.48 o 
  -6  -1   6       16.07       16.31     10.75 o 
  -5  -1   6       28.13       27.00      7.20 o 
  -4  -1   6        1.69       24.77      4.64 o 
  -3  -1   6       96.65      152.07     13.35 o 
  -2  -1   6        9.24       26.79      3.57 o 
  -1  -1   6      111.05      107.02      6.02 o 
   0  -1   6       21.69       30.34      2.71 o 
   1  -1   6      185.89      177.28      6.71 o 
   2  -1   6      183.04      300.47      7.34 o 
   3  -1   6       38.72       64.08      5.90 o 
   4  -1   6      152.21      198.62      5.84 o 
   5  -1   6        3.30        4.60      1.33 o 
   6  -1   6      117.07      107.16      3.28 o 
   7  -1   6       55.55       44.48      4.95 o 
   8  -1   6        9.61        9.87      2.95 o 
   9  -1   6       64.09       54.26      5.66 o 
  10  -1   6        0.00        2.20      1.20 o 
  11  -1   6        1.05        0.79      1.31 o 
  -6   0   6        5.53        5.15      2.51 o 
  -5   0   6        1.58        2.77      3.90 o 
  -4   0   6      162.88      194.70     15.04 o 
  -3   0   6        8.90        5.40      1.69 o 
  -2   0   6       43.74       48.77      3.83 o 
  -1   0   6       42.26       38.57      1.99 o 
   0   0   6      214.95      379.65     15.36 o 
   1   0   6      918.69      885.81     26.52 o 
   2   0   6      411.50      406.14     11.38 o 
   3   0   6      225.98      248.30      6.75 o 
   4   0   6      100.38      112.38      9.82 o 
   5   0   6       87.70       79.21      9.89 o 
   6   0   6      181.32      198.90      5.10 o 
   7   0   6      129.54      115.80      3.88 o 
   8   0   6      263.98      255.33      8.55 o 
   9   0   6       13.10       12.57      2.16 o 
  10   0   6       22.96       23.80      4.21 o 
  11   0   6        0.01        5.30      2.99 o 
  -6   1   6       52.94       48.05      8.56 o 
  -5   1   6        9.86       10.47      3.57 o 
  -4   1   6       14.72       34.25     15.04 o 
  -3   1   6        3.39        3.65      1.03 o 
  -2   1   6        0.51        1.51      1.69 o 
  -1   1   6        3.10        4.04      1.21 o 
   0   1   6      581.97      599.98      9.92 o 
   1   1   6       90.20       87.75      3.66 o 
   2   1   6      165.51      135.94      5.11 o 
   3   1   6       50.06       50.83     12.48 o 
   4   1   6      177.60      168.25      7.32 o 
   5   1   6        8.61       10.15      1.96 o 
   6   1   6      122.36      126.79      5.90 o 
   7   1   6       14.80       11.89      3.88 o 
   8   1   6       49.73       48.74      3.24 o 
   9   1   6       27.43       20.20      3.91 o 
  10   1   6      100.06       93.76      8.37 o 
  11   1   6       15.33       21.68      5.68 o 
  -6   2   6       29.63       26.46      6.80 o 
  -5   2   6       20.08       16.71      3.47 o 
  -4   2   6      132.23      130.87     10.30 o 
  -3   2   6        0.44        3.72      2.16 o 
  -2   2   6        7.84        8.42      3.74 o 
  -1   2   6        8.57       11.60      2.63 o 
   0   2   6       16.71       23.58      2.56 o 
   1   2   6      476.99      431.67     10.07 o 
   3   2   6        7.79        5.36      1.57 o 
   4   2   6       81.52       72.51      8.05 o 
   5   2   6      222.44      208.20      7.88 o 
   6   2   6        6.53        6.08      2.04 o 
   7   2   6       35.67       28.94      6.65 o 
   8   2   6      104.10       92.68     12.43 o 
   9   2   6       22.70       19.34      3.73 o 
  10   2   6      131.79      143.60     17.95 o 
  11   2   6       17.03       12.06      5.85 o 
  -5   3   6        7.71        6.40      1.53 o 
  -4   3   6       15.48       12.14      2.38 o 
  -3   3   6       43.77       43.02      2.77 o 
  -2   3   6       35.82       41.69      3.52 o 
  -1   3   6        1.36        3.45      1.69 o 
   0   3   6      469.42      483.77     10.10 o 
   1   3   6       96.37       94.81      3.43 o 
   2   3   6        1.10        4.68      1.93 o 
   3   3   6        2.61        3.77      1.25 o 
   4   3   6        1.69        2.74      0.91 o 
   5   3   6      300.88      294.30     10.61 o 
   6   3   6      241.58      216.58     14.87 o 
   7   3   6        1.55       -0.09      1.45 o 
   8   3   6       42.11       33.98      3.22 o 
   9   3   6       74.22       65.59      5.60 o 
  10   3   6       25.91       26.20      3.63 o 
  11   3   6       45.50       57.50      7.32 o 
  -6   4   6       28.98       26.83      4.48 o 
  -5   4   6       80.98       90.64      6.23 o 
  -4   4   6       42.57       46.71      4.18 o 
  -3   4   6       10.21       11.72      1.55 o 
  -2   4   6        2.09        2.50      1.00 o 
  -1   4   6       41.04       38.68      4.78 o 
   0   4   6        9.32       14.67      2.25 o 
   1   4   6        3.47        5.04      1.19 o 
   2   4   6      160.77      175.53      6.50 o 
   3   4   6        0.86        2.00      0.74 o 
   4   4   6       78.37       75.25      6.61 o 
   5   4   6       12.08       10.87      3.58 o 
   6   4   6       45.34       47.02     10.22 o 
   7   4   6       27.19       35.16      3.95 o 
   8   4   6       43.62       45.24      5.39 o 
   9   4   6       36.87       33.33      5.63 o 
  10   4   6       13.65       16.07      2.39 o 
  -5   5   6       24.72       29.25      3.06 o 
  -4   5   6       10.58        6.93      1.94 o 
  -3   5   6        7.72        4.40      1.88 o 
  -2   5   6       57.37       58.31      3.22 o 
  -1   5   6       40.46       38.08      2.99 o 
   0   5   6        3.82        2.75      0.92 o 
   1   5   6        0.96        1.50      1.14 o 
   2   5   6       93.28      101.66      2.85 o 
   3   5   6       18.45       13.29      2.17 o 
   4   5   6       26.21       30.97      5.79 o 
   5   5   6        8.90       13.69      5.28 o 
   6   5   6       27.46       33.69      5.23 o 
   8   5   6      120.90      116.47     14.60 o 
   9   5   6        7.02        4.91      2.77 o 
  10   5   6       13.22       13.09      1.94 o 
  -5   6   6        8.87        4.23      3.00 o 
  -4   6   6        3.31        3.00      1.95 o 
  -3   6   6        1.09        0.62      1.82 o 
  -2   6   6        4.31        3.82      1.93 o 
  -1   6   6        0.24       -0.33      1.11 o 
   0   6   6       28.24       36.79      2.85 o 
   1   6   6       60.61       58.51      4.34 o 
   2   6   6      247.65      234.96     10.56 o 
   3   6   6      100.72       97.70      7.04 o 
   4   6   6        6.06        5.61      1.92 o 
   5   6   6       30.64       30.01      3.59 o 
   6   6   6        8.16        8.96      2.29 o 
   7   6   6       12.77       14.64      3.51 o 
   8   6   6       16.81       12.71      4.57 o 
   9   6   6       14.35       11.78      1.62 o 
  10   6   6        6.17        3.03      1.53 o 
  -4   7   6       16.68       16.92      2.81 o 
  -3   7   6        0.72       -1.56      2.04 o 
  -2   7   6       50.71       50.25      4.69 o 
  -1   7   6        0.57       -0.60      1.65 o 
   0   7   6      304.36      328.05      9.50 o 
   1   7   6       78.95       78.40      5.23 o 
   2   7   6      371.27      390.65     11.80 o 
   3   7   6      129.71      143.05      8.32 o 
   4   7   6       19.67       21.43      5.40 o 
   5   7   6      144.43      172.27     17.37 o 
   6   7   6        1.00        0.43      1.47 o 
   7   7   6       29.28       28.63      4.23 o 
   8   7   6       16.88       24.40      3.77 o 
   9   7   6       38.23       42.79      9.92 o 
  -3   8   6        8.19        8.30      2.87 o 
  -2   8   6       45.32       40.13      5.68 o 
  -1   8   6       24.52       23.21      3.68 o 
   0   8   6        0.58        1.23      0.93 o 
   1   8   6      120.26      111.98      7.97 o 
   2   8   6      135.33      131.25     10.86 o 
   3   8   6       53.68       51.16      7.91 o 
   4   8   6       26.54       29.71      4.55 o 
   5   8   6        8.82       14.67      3.28 o 
   6   8   6       30.35       35.06      5.48 o 
   7   8   6       21.06       21.88      3.17 o 
   8   8   6       56.53       62.13      9.55 o 
  -2   9   6        2.98        2.00      4.07 o 
  -1   9   6        1.88        2.18      1.50 o 
   0   9   6       48.10       45.18      7.13 o 
   1   9   6        0.38        1.10      1.06 o 
   2   9   6        8.58       10.47      2.31 o 
   3   9   6        3.41        3.75      1.42 o 
   4   9   6        0.00       -1.07      1.87 o 
   5   9   6      108.36      143.17     19.24 o 
   6   9   6       11.14       14.82      2.31 o 
   7   9   6        1.73       19.18      4.48 o 
  -1  10   6       54.22       59.18      8.67 o 
   0  10   6        2.73        2.62      2.29 o 
   1  10   6        2.82       -1.62      2.74 o 
   2  10   6        0.74       -0.61      1.48 o 
   3  10   6       36.76       39.48      5.54 o 
   4  10   6       38.70       54.67      9.44 o 
   5  10   6        6.33        8.66      4.98 o 
   0  -8   7       14.04       21.62      3.96 o 
   1  -8   7        0.49        0.12      1.12 o 
   2  -8   7       22.42       20.02      7.59 o 
   3  -8   7        0.09       -2.14      1.92 o 
   4  -8   7        0.48        0.80      1.14 o 
   5  -8   7       52.26       40.18     16.55 o 
  -1  -7   7       11.94       12.02      2.21 o 
   0  -7   7        4.45        7.51      2.10 o 
   1  -7   7        5.41        3.49      2.11 o 
   2  -7   7       66.51       67.71     10.33 o 
   3  -7   7       25.51       20.50      3.50 o 
   4  -7   7       61.90       58.54     12.75 o 
   5  -7   7        0.03        1.15      0.99 o 
   6  -7   7        0.28        1.76      1.64 o 
   7  -7   7        5.99        5.22      2.21 o 
  -2  -6   7        0.10       -0.49      1.47 o 
  -1  -6   7        4.64        8.28      3.53 o 
   0  -6   7       48.64       57.50      5.68 o 
   1  -6   7       19.18       24.25      5.33 o 
   2  -6   7       13.86       16.98      2.64 o 
   3  -6   7        2.45        1.12      1.98 o 
   4  -6   7        2.96        1.85      1.10 o 
   5  -6   7       45.04       34.87      7.27 o 
   6  -6   7       46.12       45.15      6.98 o 
   7  -6   7        6.40        5.35      1.79 o 
   8  -6   7        2.67        1.41      1.36 o 
  -3  -5   7       40.38       35.06      4.42 o 
  -2  -5   7        3.21        3.96      1.70 o 
  -1  -5   7       20.31       29.79      4.12 o 
   0  -5   7        2.79        3.72      2.29 o 
   1  -5   7        1.22       -1.59      1.98 o 
   2  -5   7       17.75       21.48      2.96 o 
   3  -5   7        0.24        1.43      1.20 o 
   4  -5   7      122.09      128.44     12.74 o 
   5  -5   7        7.90       13.19      8.21 o 
   6  -5   7      151.22      118.23      6.81 o 
   7  -5   7       24.33       13.98      2.49 o 
   8  -5   7        7.49       13.57      2.17 o 
   9  -5   7       20.45       16.02      3.59 o 
  -4  -4   7       31.65       29.48      5.84 o 
  -3  -4   7        9.03        9.22      3.31 o 
  -2  -4   7        1.77        2.41      2.86 o 
  -1  -4   7       28.89       28.25      4.01 o 
   0  -4   7       31.34       28.15      4.84 o 
   1  -4   7       40.77       42.57      3.75 o 
   2  -4   7        0.08        2.76      1.19 o 
   3  -4   7      100.49      167.14      7.26 o 
   4  -4   7       23.24       17.83      3.60 o 
   5  -4   7       10.49        9.36      2.15 o 
   6  -4   7      124.69      236.61      7.57 o 
   7  -4   7       29.39       38.76      3.50 o 
   8  -4   7        4.81        5.40      1.70 o 
   9  -4   7       26.09       25.68      3.75 o 
  10  -4   7        3.42        3.73      1.31 o 
  -4  -3   7        8.14        2.33      1.97 o 
  -3  -3   7        6.87        3.09      2.15 o 
  -2  -3   7       21.87       39.13     18.89 o 
  -1  -3   7        0.02       -1.15      2.13 o 
   0  -3   7        5.95       12.88      4.16 o 
   1  -3   7      291.98      245.81      9.69 o 
   2  -3   7        0.14        3.02      1.93 o 
   4  -3   7        4.06       64.81      8.88 o 
   6  -3   7       44.56       50.69      4.83 o 
   7  -3   7       90.42       86.80      7.85 o 
   8  -3   7        2.48        6.08      1.95 o 
   9  -3   7        7.79       13.88      2.30 o 
  10  -3   7       12.71       17.40      3.21 o 
  -5  -2   7        0.58       -2.27      2.29 o 
  -4  -2   7       17.79       12.21      3.28 o 
  -3  -2   7      145.17      162.27     13.63 o 
  -2  -2   7        5.99       10.81      2.22 o 
  -1  -2   7       75.33       93.35      5.21 o 
   0  -2   7       11.96       33.47      3.92 o 
   1  -2   7        8.93       15.39      6.16 o 
   2  -2   7      119.34      108.26      7.03 o 
   3  -2   7      268.78      265.04      5.79 o 
   4  -2   7       94.44       97.21      4.19 o 
   5  -2   7      119.17      139.24      5.98 o 
   6  -2   7       62.93       98.09      7.24 o 
   7  -2   7      189.57      260.62      7.73 o 
   8  -2   7      119.89      172.94     32.10 o 
   9  -2   7      112.12      111.08      6.36 o 
  10  -2   7        8.04        8.96      1.65 o 
  -5  -1   7        0.00       15.64      7.84 o 
  -4  -1   7        1.83       10.90      3.25 o 
  -3  -1   7       19.27       17.22      2.81 o 
  -2  -1   7        3.51       -0.04      2.33 o 
  -1  -1   7      130.00      170.25      8.05 o 
   0  -1   7       15.63       39.12      8.41 o 
   1  -1   7        6.48        3.16      1.09 o 
   2  -1   7       20.84       26.62      3.38 o 
   3  -1   7       59.37       45.17      4.24 o 
   4  -1   7      125.95      125.00      3.76 o 
   5  -1   7       24.88       26.33      3.22 o 
   6  -1   7       54.65       47.12      4.51 o 
   7  -1   7       40.06       42.42      4.53 o 
   8  -1   7        1.83        3.93      1.14 o 
   9  -1   7      298.07      273.98      8.70 o 
  10  -1   7       29.89       26.84      5.30 o 
  11  -1   7       10.11        4.19      1.84 o 
  -5   0   7        2.73        2.14      1.92 o 
  -4   0   7       11.71       14.17      3.70 o 
  -3   0   7       15.17       35.11      4.83 o 
  -2   0   7       23.81       57.49      5.02 o 
  -1   0   7      170.48      183.14     10.02 o 
   0   0   7      118.55      107.82      4.62 o 
   1   0   7        2.71        3.91      0.82 o 
   2   0   7      184.03      178.53      4.31 o 
   3   0   7       11.94       14.21      2.28 o 
   4   0   7       33.40       31.07      3.92 o 
   5   0   7       26.82       38.53      3.60 o 
   6   0   7       14.38       14.53      4.63 o 
   7   0   7      264.18      254.09      8.24 o 
   8   0   7      131.48      104.64      4.82 o 
   9   0   7        1.81        2.86      0.91 o 
  10   0   7       32.56       32.21      6.10 o 
  11   0   7       35.97       44.94      6.39 o 
  -5   1   7       10.88        6.85      5.21 o 
  -4   1   7      121.80       99.94      8.19 o 
  -3   1   7       24.72       18.39      4.23 o 
  -2   1   7        6.06        2.56      1.21 o 
  -1   1   7       28.75       27.59      3.47 o 
   0   1   7        0.15        0.31      1.84 o 
   1   1   7      133.26      131.66      4.70 o 
   2   1   7        0.37        2.00      1.30 o 
   3   1   7        0.04        3.69      1.46 o 
   4   1   7       78.25       72.48      5.65 o 
   5   1   7      127.15      103.96      5.21 o 
   6   1   7        9.28       11.29      3.53 o 
   7   1   7       31.01       29.23      2.92 o 
   8   1   7       42.08       41.41      6.27 o 
   9   1   7      293.79      281.67      6.68 o 
  10   1   7        0.63        2.19      1.89 o 
  11   1   7       41.59       32.60      4.55 o 
  -5   2   7        4.49        3.03      1.98 o 
  -4   2   7        7.14        5.49      2.36 o 
  -3   2   7       27.93       20.43      3.25 o 
  -2   2   7       54.25       49.75      3.64 o 
  -1   2   7        0.46       -0.24      2.05 o 
   0   2   7      106.29       97.85      5.32 o 
   1   2   7      107.31       97.61      3.52 o 
   2   2   7      120.47      100.81      4.24 o 
   3   2   7      752.52      730.89     21.31 o 
   4   2   7       69.88       65.07      3.71 o 
   5   2   7       53.35       50.28      6.73 o 
   6   2   7        0.76        1.56      1.09 o 
   7   2   7       70.85       74.94      5.49 o 
   8   2   7        4.36        3.49      1.51 o 
   9   2   7      206.14      209.01      7.77 o 
  10   2   7       44.53       37.62      3.66 o 
  11   2   7       48.45       49.74     12.42 o 
  -5   3   7        0.94        1.09      2.94 o 
  -4   3   7       35.12       32.27      6.13 o 
  -3   3   7        0.10        1.71      1.20 o 
  -2   3   7      218.93      216.55      5.04 o 
  -1   3   7       63.59       59.05      3.27 o 
   0   3   7       84.39       87.16      3.80 o 
   1   3   7       29.14       33.42      3.97 o 
   2   3   7       89.25       70.84      6.76 o 
   3   3   7        6.82        5.28      1.16 o 
   4   3   7       33.93       28.54      3.63 o 
   5   3   7       23.20       31.29      4.63 o 
   6   3   7       14.98       12.66      3.49 o 
   7   3   7      233.52      229.68     12.60 o 
   8   3   7       71.06       80.15     10.05 o 
   9   3   7       12.64       17.13      3.23 o 
  10   3   7        2.06        2.29      2.64 o 
  -5   4   7        0.19        7.13      2.70 o 
  -4   4   7        2.93        0.87      1.36 o 
  -3   4   7        0.82        0.19      0.72 o 
  -2   4   7       26.53       25.06      3.27 o 
  -1   4   7       18.77       23.09      3.59 o 
   0   4   7       28.38       35.99      6.07 o 
   1   4   7        0.01        1.57      1.12 o 
   2   4   7        3.77        3.60      1.66 o 
   3   4   7        0.16        0.91      0.61 o 
   4   4   7        0.36        1.16      0.82 o 
   5   4   7        0.57       -0.19      1.54 o 
   6   4   7       17.21       17.97      4.61 o 
   7   4   7        0.27        1.59      3.22 o 
   8   4   7       28.04       28.25      4.83 o 
   9   4   7        5.74        5.55      1.37 o 
  10   4   7       18.31       13.83      2.70 o 
  -4   5   7        3.49        1.39      1.90 o 
  -3   5   7        0.87        0.60      1.09 o 
  -2   5   7        3.14       -0.08      1.17 o 
  -1   5   7       82.56       72.30      6.88 o 
   0   5   7        2.50        1.41      1.08 o 
   1   5   7       71.06       66.03      3.81 o 
   2   5   7      128.15      133.28      5.98 o 
   3   5   7        1.36        2.11      1.43 o 
   4   5   7        7.21        9.29      2.94 o 
   5   5   7        6.92        8.92      3.13 o 
   6   5   7       41.39       53.10      6.70 o 
   7   5   7       42.13       39.12      6.41 o 
   8   5   7        0.18        3.34      1.25 o 
   9   5   7      119.01      118.37     11.36 o 
  10   5   7        1.86        1.34      2.13 o 
  -4   6   7        0.07       -0.03      1.77 o 
  -3   6   7       12.60       14.07      2.77 o 
  -2   6   7        0.01       -0.77      1.14 o 
  -1   6   7        4.56        2.38      0.71 o 
   0   6   7        3.69        2.86      1.09 o 
   1   6   7       46.37       43.96      2.90 o 
   2   6   7       25.81       24.56      2.29 o 
   3   6   7       88.92       83.68      7.81 o 
   4   6   7        0.72       -0.03      1.71 o 
   5   6   7        2.52        4.97      1.66 o 
   6   6   7      194.61      216.22     16.41 o 
   7   6   7        3.33        3.67      1.28 o 
   8   6   7       13.43       12.75      3.90 o 
   9   6   7       19.77       20.20      4.22 o 
  -3   7   7        4.61        6.01      2.43 o 
  -2   7   7       14.37       17.53      2.02 o 
  -1   7   7       45.19       46.61      2.82 o 
   0   7   7        0.03        0.06      1.12 o 
   1   7   7      161.71      171.17     11.52 o 
   2   7   7       33.56       36.13      4.56 o 
   3   7   7       17.18       17.56      3.56 o 
   4   7   7       16.70       19.90      4.03 o 
   5   7   7       32.48       38.98      5.56 o 
   6   7   7        8.00       10.48      4.28 o 
   7   7   7       35.78       35.02      4.93 o 
   8   7   7        0.03       -0.02      2.35 o 
   9   7   7       30.74       24.49      4.92 o 
  -2   8   7       27.70       25.29      3.87 o 
  -1   8   7        0.48        2.05      2.24 o 
   0   8   7        0.02        2.90      1.05 o 
   1   8   7       10.43        9.61      2.00 o 
   2   8   7       32.37       28.07      2.55 o 
   3   8   7       59.43       71.24      9.51 o 
   4   8   7       29.56       32.04      3.98 o 
   5   8   7       34.58       31.43      4.42 o 
   6   8   7       40.46       37.46      4.61 o 
   7   8   7        0.63        3.61      2.41 o 
   8   8   7       28.36       34.37      5.90 o 
  -1   9   7        1.96        1.17      1.94 o 
   0   9   7        1.89        0.37      0.96 o 
   1   9   7      144.20      130.19     23.47 o 
   2   9   7       14.77       15.43      3.47 o 
   3   9   7       10.00       11.77      1.53 o 
   4   9   7        0.23       -0.22      1.18 o 
   5   9   7       10.33       14.52      4.09 o 
   6   9   7        0.98        1.15      2.40 o 
   1  10   7       41.22       41.31     10.00 o 
   2  10   7       72.68       82.50     10.16 o 
   3  10   7       17.91       20.02      3.37 o 
   4  10   7        4.81       45.11      9.34 o 
   1  -7   8        2.33       -2.43      1.94 o 
   2  -7   8        4.69        6.57      2.32 o 
   3  -7   8        0.01        1.97      1.22 o 
   4  -7   8        3.75        3.41      1.41 o 
   5  -7   8        4.59        3.71      1.31 o 
   6  -7   8        0.29        3.36      2.01 o 
  -1  -6   8        0.00       -2.18      2.11 o 
   0  -6   8        5.56        4.36      3.96 o 
   1  -6   8        8.72       11.65      3.28 o 
   2  -6   8        0.23        1.33      2.32 o 
   3  -6   8       83.12       74.84     11.71 o 
   4  -6   8        0.13        1.04      1.72 o 
   5  -6   8        7.61       12.55      2.22 o 
   6  -6   8       20.28       18.59      2.15 o 
   7  -6   8        2.48        5.65      2.21 o 
  -2  -5   8        9.74        5.94      4.03 o 
  -1  -5   8        6.91        8.28      2.10 o 
   0  -5   8       13.77       12.22      4.13 o 
   1  -5   8       17.94       20.42      2.92 o 
   2  -5   8       24.85       29.80      3.36 o 
   3  -5   8        8.19       10.21      3.88 o 
   4  -5   8        2.47        3.32      1.20 o 
   5  -5   8        1.35        0.85      1.01 o 
   6  -5   8        0.01        8.67     15.71 o 
   7  -5   8       23.42       17.96      2.21 o 
   8  -5   8        0.35        3.97      1.51 o 
  -3  -4   8        2.68        0.37      1.52 o 
  -2  -4   8        1.88        0.74      3.60 o 
   0  -4   8       26.54       21.97      3.13 o 
   1  -4   8       15.59       13.36      2.74 o 
   2  -4   8       18.23       27.23     10.58 o 
   3  -4   8      123.49      151.97     17.18 o 
   4  -4   8       40.06       31.52      2.59 o 
   5  -4   8       20.34       41.52      3.56 o 
   6  -4   8      119.34      125.50      4.15 o 
   7  -4   8        7.82        4.43      1.25 o 
   8  -4   8        1.57        4.20      1.37 o 
   9  -4   8        6.65        4.97      2.26 o 
  -3  -3   8       11.05        7.27      2.25 o 
  -2  -3   8       64.78       61.16     10.13 o 
  -1  -3   8      269.12      292.22     17.76 o 
   0  -3   8       18.12       26.01      5.42 o 
   1  -3   8      198.50      203.99      7.45 o 
   2  -3   8      160.82      184.65      6.17 o 
   3  -3   8       18.51       18.69      4.69 o 
   4  -3   8       63.96       58.72      5.26 o 
   5  -3   8        2.98       13.89      1.82 o 
   6  -3   8       92.69       65.80      9.60 o 
   7  -3   8        1.85        1.33      1.27 o 
   8  -3   8       53.89       58.10      7.27 o 
   9  -3   8        5.51       10.50      1.79 o 
  10  -3   8        0.27        3.34      1.77 o 
  -4  -2   8        9.44        7.42      3.10 o 
  -3  -2   8        4.95        7.31      3.62 o 
  -2  -2   8      118.89      123.64     13.25 o 
  -1  -2   8       48.72       51.27      6.35 o 
   0  -2   8        2.17       10.46      2.38 o 
   1  -2   8       93.04      114.89      8.29 o 
   2  -2   8      243.77      264.67      9.81 o 
   3  -2   8      262.50      311.35     10.04 o 
   4  -2   8       99.05      139.54      6.70 o 
   5  -2   8        0.02        5.36      3.56 o 
   6  -2   8       65.18       55.79      4.09 o 
   7  -2   8      326.51      306.50     39.59 o 
   8  -2   8       22.99       22.94      4.86 o 
   9  -2   8       73.10       73.75     13.22 o 
  10  -2   8        3.36        0.50      2.96 o 
  -4  -1   8       20.23       18.11      4.80 o 
  -3  -1   8       22.65       24.15      7.15 o 
  -2  -1   8       72.89      182.60     13.32 o 
  -1  -1   8       15.45       14.32      3.95 o 
   0  -1   8       46.11       66.83      4.90 o 
   1  -1   8      455.45      519.96     11.61 o 
   2  -1   8        0.86        1.36      3.33 o 
   3  -1   8        3.94        3.67      6.29 o 
   4  -1   8        0.17        2.14      1.09 o 
   5  -1   8       35.91       33.39     12.80 o 
   6  -1   8      297.15      265.66     11.21 o 
   7  -1   8        4.15        2.12      0.81 o 
   8  -1   8        3.07        3.57      1.32 o 
   9  -1   8       10.78        8.79      1.72 o 
  10  -1   8        8.12        6.31      2.34 o 
  -4   0   8       10.77        8.58      3.24 o 
  -3   0   8       14.75       27.65      9.59 o 
  -2   0   8        1.87        7.45      3.26 o 
  -1   0   8        1.65        2.18      1.23 o 
   0   0   8       82.31       81.83      4.49 o 
   1   0   8       23.27       14.86      3.19 o 
   2   0   8       12.59       11.29      3.18 o 
   3   0   8       32.74       31.27      4.25 o 
   4   0   8       12.57       14.40      4.89 o 
   5   0   8       25.44       17.02      3.57 o 
   6   0   8        7.56        8.03      2.54 o 
   7   0   8       20.92       14.86      1.73 o 
   8   0   8       65.32       59.30      5.92 o 
   9   0   8        7.67        8.72      2.63 o 
  10   0   8        0.01        0.33      1.48 o 
  -4   1   8        2.12       -0.29      2.03 o 
  -3   1   8        2.07        1.10      1.49 o 
  -2   1   8       67.46       82.98     11.04 o 
  -1   1   8      148.94      142.85      7.37 o 
   0   1   8      179.67      163.12     28.07 o 
   1   1   8       32.68       30.29      3.21 o 
   2   1   8       56.69       62.83      5.56 o 
   3   1   8      374.87      367.79     18.54 o 
   4   1   8        0.03        1.70      1.50 o 
   5   1   8       16.11       19.79      3.96 o 
   6   1   8        8.22        9.97      2.13 o 
   7   1   8       96.82       84.14      5.79 o 
   8   1   8       16.37       15.64      4.89 o 
   9   1   8       24.24       28.70      3.12 o 
  10   1   8        0.15        2.85      1.66 o 
  -4   2   8       18.45       18.67      3.96 o 
  -3   2   8        1.46        1.76      1.42 o 
  -2   2   8       32.26       27.67      3.71 o 
  -1   2   8       31.83       28.02      2.71 o 
   0   2   8        0.01        2.01      1.61 o 
   1   2   8      243.03      246.36      8.09 o 
   2   2   8      475.05      450.98     13.58 o 
   3   2   8        2.26        1.56      0.74 o 
   4   2   8        1.82        2.38      1.15 o 
   5   2   8       47.32       43.79      7.97 o 
   6   2   8       16.52       17.14      4.53 o 
   7   2   8       98.60       99.53      5.22 o 
   8   2   8       38.42       38.87      6.39 o 
   9   2   8        7.87        6.17      2.33 o 
  10   2   8        3.45        3.79      3.03 o 
  -4   3   8        3.89        1.64      1.59 o 
  -3   3   8       54.72       51.04      3.84 o 
  -2   3   8       13.12       12.84      3.13 o 
  -1   3   8       11.72        5.57      2.34 o 
   0   3   8      257.73      249.74      8.71 o 
   1   3   8       44.09       43.07      2.91 o 
   2   3   8      194.01      171.82      6.59 o 
   3   3   8      162.06      151.47      7.84 o 
   4   3   8      406.37      409.88     16.65 o 
   5   3   8      105.81      100.35     11.49 o 
   6   3   8       16.78       13.11      5.85 o 
   7   3   8       10.72       14.12      2.94 o 
   8   3   8        1.27        1.56      2.35 o 
   9   3   8        3.27        3.90      1.44 o 
  10   3   8       53.82       58.40      8.07 o 
  -4   4   8       47.15       52.46      9.68 o 
  -3   4   8        0.74        0.40      1.60 o 
  -2   4   8       23.70       18.48      1.95 o 
  -1   4   8       31.01       24.99      2.07 o 
   0   4   8       59.00       53.23      4.18 o 
   1   4   8       79.42       65.34      3.71 o 
   2   4   8       67.70       61.40      3.13 o 
   3   4   8       28.08       31.84      2.37 o 
   4   4   8       39.21       32.77      3.03 o 
   5   4   8      393.63      414.53     16.57 o 
   6   4   8       17.57       19.50      3.26 o 
   7   4   8        8.62        4.85      3.51 o 
   8   4   8        4.81        4.13      2.09 o 
   9   4   8        0.25        2.50      1.05 o 
  10   4   8       41.75       40.52      7.00 o 
  -3   5   8        3.29        6.17      1.86 o 
  -2   5   8       11.94       12.44      2.02 o 
  -1   5   8       10.77        6.58      1.59 o 
   0   5   8       63.25       58.82      6.39 o 
   1   5   8        1.70        2.41      1.07 o 
   2   5   8       24.43       18.87      3.97 o 
   3   5   8       22.19       17.84      4.69 o 
   4   5   8      172.02      168.13      8.23 o 
   5   5   8       78.49       79.15      8.46 o 
   6   5   8        7.51        8.76      3.40 o 
   7   5   8      119.38      125.07      8.18 o 
   8   5   8       39.66       34.83      5.18 o 
   9   5   8       22.68       23.16      4.14 o 
  -3   6   8        0.34        3.56      1.30 o 
  -2   6   8        3.52        2.32      1.34 o 
  -1   6   8        0.82        3.16      1.90 o 
   0   6   8       64.50       67.58      5.68 o 
   1   6   8        0.44        3.16      1.85 o 
   2   6   8        7.58        7.36      1.67 o 
   3   6   8        9.48        8.31      2.15 o 
   4   6   8       27.26       27.54      4.06 o 
   5   6   8       13.77       18.88      2.37 o 
   6   6   8        1.20        0.57      2.52 o 
   7   6   8       11.50       12.95      3.72 o 
   8   6   8        1.69        3.63      2.02 o 
   9   6   8       23.56       24.00      5.44 o 
  -2   7   8        0.12       -0.21      4.76 o 
  -1   7   8       24.02       33.13      3.75 o 
   0   7   8        2.29        2.27      0.98 o 
   1   7   8        8.08        6.32      1.43 o 
   2   7   8       16.82       18.89      2.50 o 
   3   7   8        6.08        5.07      1.60 o 
   4   7   8        1.36        1.26      1.46 o 
   5   7   8       18.97       22.16      3.10 o 
   6   7   8       12.56       11.69      3.69 o 
   7   7   8       29.59       28.38      4.87 o 
   8   7   8        1.29        1.52      1.92 o 
  -1   8   8        1.85        4.15      1.82 o 
   0   8   8        0.00       -0.15      1.02 o 
   1   8   8       14.86        6.84      2.02 o 
   2   8   8       22.29       13.32      1.88 o 
   3   8   8        6.75        5.56      2.67 o 
   4   8   8       13.35       15.20      2.46 o 
   5   8   8       19.27       16.12      2.22 o 
   6   8   8        0.22        1.72      2.71 o 
   7   8   8       34.54       41.52      7.72 o 
   1   9   8       41.35       34.04     10.41 o 
   2   9   8       70.83       83.20     11.17 o 
   3   9   8       47.07       47.17      7.02 o 
   4   9   8        2.34        3.00      1.66 o 
   5   9   8       34.44       47.73      6.78 o 
   2  -6   9       10.12        5.98      2.49 o 
   3  -6   9        1.48        1.77      1.94 o 
   4  -6   9        1.98        4.33      2.06 o 
   5  -6   9       60.21       67.43      9.51 o 
   6  -6   9       23.00       24.93      4.38 o 
   0  -5   9       11.78       16.16      4.23 o 
   1  -5   9        4.50        4.32      1.91 o 
   2  -5   9        3.94        3.42      2.21 o 
   3  -5   9       55.84       60.21      6.87 o 
   4  -5   9        5.83        8.44      2.79 o 
   5  -5   9       11.89       19.85      3.09 o 
   6  -5   9        5.95        3.16      1.50 o 
   7  -5   9        2.49        8.10      2.82 o 
  -1  -4   9        1.13        3.05      2.09 o 
   0  -4   9       24.46       20.76      7.95 o 
   1  -4   9        2.78       -0.82      2.05 o 
   2  -4   9       38.89       34.55      5.27 o 
   3  -4   9       34.20       40.09      5.67 o 
   4  -4   9        0.10        3.29      1.48 o 
   5  -4   9        2.06        1.04      1.72 o 
   6  -4   9       11.53        8.74      1.49 o 
   7  -4   9        3.56       10.93      2.34 o 
   8  -4   9        1.34        2.93      1.54 o 
  -2  -3   9        2.95        2.68      1.79 o 
  -1  -3   9        0.11        2.25      1.56 o 
   0  -3   9        3.65        7.38      3.73 o 
   1  -3   9        7.05       17.28      3.47 o 
   2  -3   9       42.78       40.87      3.32 o 
   3  -3   9       11.88       11.50      3.07 o 
   4  -3   9       60.91       89.61      4.76 o 
   5  -3   9        0.03       24.15      8.32 o 
   6  -3   9       24.77       14.50      2.02 o 
   7  -3   9       34.17       28.95      3.47 o 
   8  -3   9       27.54       21.03      3.62 o 
   9  -3   9       34.34       35.29      9.74 o 
  -2  -2   9        0.11        1.51      1.60 o 
  -1  -2   9        2.57        4.92      2.16 o 
   0  -2   9       12.36       14.65      3.26 o 
   1  -2   9       17.29       62.94      5.87 o 
   2  -2   9       16.88       24.56     10.94 o 
   3  -2   9       76.95       94.33      7.78 o 
   4  -2   9      142.16      124.29      9.23 o 
   5  -2   9       81.14       87.36      6.88 o 
   6  -2   9       94.20       94.44      8.74 o 
   7  -2   9       96.26      107.06     21.41 o 
   8  -2   9        7.91       14.98      4.04 o 
   9  -2   9        1.10        1.77      0.93 o 
  -2  -1   9        0.45       19.47     14.58 o 
  -1  -1   9        0.06        1.32      2.39 o 
   0  -1   9       26.95       27.34      3.85 o 
   1  -1   9       97.92      119.36      9.59 o 
   2  -1   9      155.82      200.45     20.99 o 
   3  -1   9        0.26        2.01      0.99 o 
   4  -1   9       68.27       82.97     16.25 o 
   5  -1   9       97.31      108.94     12.38 o 
   6  -1   9       95.05       88.32      6.53 o 
   7  -1   9        1.08        1.36      1.44 o 
   8  -1   9       67.48       62.00     11.16 o 
   9  -1   9        1.04        1.01      1.99 o 
  10  -1   9        0.03        0.89      1.26 o 
  -3   0   9       37.08       35.31      9.71 o 
  -2   0   9        6.39        4.45      2.77 o 
  -1   0   9       56.24       54.35      5.82 o 
   0   0   9       29.62       27.55      3.33 o 
   1   0   9        4.09        4.32      2.70 o 
   2   0   9       65.10       51.64      4.08 o 
   3   0   9       88.35       75.30      7.24 o 
   4   0   9       79.18       73.79      3.86 o 
   5   0   9      107.35      100.55      4.64 o 
   6   0   9        8.52       10.38      2.98 o 
   7   0   9        4.45        6.32      2.43 o 
   8   0   9       28.18       27.47      3.34 o 
   9   0   9        8.86        7.77      3.12 o 
  10   0   9       65.37       70.07      9.62 o 
  -3   1   9        0.18        2.74      1.38 o 
  -2   1   9       15.13       20.12      8.21 o 
  -1   1   9       10.67       10.77      2.60 o 
   0   1   9        1.52        0.07      1.97 o 
   1   1   9       25.38       18.95      2.93 o 
   2   1   9      327.71      326.70      6.77 o 
   3   1   9       29.01       26.47      2.69 o 
   4   1   9       11.48        7.02      2.23 o 
   5   1   9        0.43        1.14      1.92 o 
   6   1   9       61.91       60.99      4.90 o 
   7   1   9      244.96      281.76      8.91 o 
   8   1   9        0.04       -1.28      1.76 o 
   9   1   9       56.42       47.59      4.81 o 
  10   1   9        2.30        4.22      1.88 o 
  -3   2   9        9.75       12.58      4.31 o 
  -2   2   9        9.66        9.65      2.88 o 
  -1   2   9       10.70       13.01      2.99 o 
   0   2   9        2.00        3.54      2.13 o 
   1   2   9        1.00        1.19      1.67 o 
   2   2   9       13.47        9.44      1.74 o 
   3   2   9        0.08        1.85      0.79 o 
   4   2   9        8.22        9.32      4.87 o 
   5   2   9        0.03        0.47      2.29 o 
   6   2   9       43.90       47.83      6.74 o 
   7   2   9       58.91       46.82      7.56 o 
   8   2   9        0.50        1.83      2.31 o 
   9   2   9      161.24      169.51     23.49 o 
  10   2   9       33.57       36.21      5.63 o 
  -3   3   9       10.00       13.08      4.27 o 
  -2   3   9        0.01        0.78      1.32 o 
  -1   3   9        0.16        0.56      1.17 o 
   0   3   9       17.47       15.11      2.25 o 
   1   3   9      158.84      144.93     12.22 o 
   2   3   9       61.26       53.75      4.27 o 
   3   3   9        4.78        2.21      1.67 o 
   4   3   9       51.74       51.95      3.77 o 
   5   3   9       30.27       37.29      3.90 o 
   6   3   9      179.15      184.96     21.21 o 
   7   3   9       18.11       25.77      4.06 o 
   8   3   9      161.35      175.74      6.26 o 
   9   3   9       38.69       36.61      5.64 o 
  10   3   9        0.45        2.26      1.62 o 
  -2   4   9       28.56       25.75      4.45 o 
  -1   4   9        1.27        0.85      1.31 o 
   0   4   9       12.04       11.25      2.05 o 
   1   4   9        4.64        3.43      0.99 o 
   2   4   9        0.02        1.59      1.38 o 
   3   4   9      232.08      234.65     18.89 o 
   4   4   9      131.11      138.68     11.81 o 
   5   4   9        0.85        1.19      2.18 o 
   6   4   9        0.08        1.90      1.18 o 
   7   4   9        3.76        3.48      2.42 o 
   8   4   9        8.57       10.02      5.32 o 
   9   4   9      115.37      130.34      7.98 o 
  -2   5   9       11.40        8.21      2.21 o 
  -1   5   9       14.24       12.02      2.20 o 
   0   5   9       32.24       29.28      3.84 o 
   1   5   9       31.10       27.21      2.80 o 
   2   5   9        0.00        1.83      1.85 o 
   3   5   9       68.45       51.50      2.89 o 
   4   5   9      100.24      101.09      5.80 o 
   5   5   9       23.80       25.72      4.01 o 
   6   5   9      154.26      169.51     11.05 o 
   7   5   9       52.22       59.66      8.11 o 
   8   5   9      192.88      208.25    152.30 o 
   9   5   9        6.67        1.61      2.19 o 
  -1   6   9       19.18       14.29      1.88 o 
   0   6   9       20.28       16.55      1.85 o 
   1   6   9        3.88        3.53      1.24 o 
   2   6   9       19.89       30.89      5.70 o 
   3   6   9        6.99        4.34      2.26 o 
   4   6   9       11.38       14.53      2.69 o 
   5   6   9        1.30        2.91      1.96 o 
   6   6   9      101.28      108.95     10.53 o 
   7   6   9       17.38       20.16      3.74 o 
   8   6   9       17.29       13.37      3.04 o 
   0   7   9        8.07       10.03      2.70 o 
   1   7   9        1.26        2.89      0.90 o 
   2   7   9       25.95       34.80      6.34 o 
   3   7   9       25.78       18.31      2.42 o 
   4   7   9        9.44       11.54      3.23 o 
   5   7   9       51.48       56.19      6.57 o 
   6   7   9       66.35       74.44      7.97 o 
   7   7   9        4.68        3.20      4.10 o 
   1   8   9        3.68        2.48      1.19 o 
   2   8   9       11.05       13.20      3.43 o 
   3   8   9        5.30        8.16      2.36 o 
   4   8   9        0.29        4.66      2.16 o 
   5   8   9       19.42       15.07      4.59 o 
   6   8   9        0.47        4.22      6.40 o 
   4  -5  10       14.76       14.50      3.09 o 
   1  -4  10        1.85        3.66      1.66 o 
   2  -4  10       25.00       18.18      3.35 o 
   3  -4  10        5.39        6.24      3.38 o 
   4  -4  10        2.97        3.10      2.05 o 
   5  -4  10       11.48       16.38      2.70 o 
   6  -4  10        3.27        7.78      2.21 o 
   7  -4  10        0.82        1.91      1.72 o 
   0  -3  10       14.01       12.45      4.88 o 
   1  -3  10        0.05        0.29      2.36 o 
   2  -3  10        1.15        2.47      1.48 o 
   3  -3  10        5.86       37.62      3.21 o 
   4  -3  10       47.90       46.21      3.68 o 
   5  -3  10        0.02       -0.36      1.77 o 
   6  -3  10        0.68        2.44      1.47 o 
   7  -3  10       37.12       27.28      5.58 o 
   8  -3  10        0.00        2.84      1.10 o 
   0  -2  10       41.23       50.21      6.48 o 
   1  -2  10        2.20        4.82      2.12 o 
   2  -2  10       11.84       23.57      3.23 o 
   3  -2  10       24.37       16.08      3.18 o 
   4  -2  10        0.33       -0.60      2.35 o 
   5  -2  10        0.01       -0.44      1.71 o 
   6  -2  10       17.11       14.99      2.43 o 
   7  -2  10        7.67        3.73      1.72 o 
   8  -2  10       12.07        5.54      2.72 o 
  -1  -1  10        0.84        4.28      2.43 o 
   0  -1  10       12.24       12.62      2.17 o 
   1  -1  10        2.62        3.50      2.38 o 
   2  -1  10      144.86      147.84      6.02 o 
   3  -1  10       34.69       38.91      7.26 o 
   4  -1  10        9.06        8.39      2.22 o 
   5  -1  10        0.01        1.35      0.79 o 
   6  -1  10        0.54        1.33      2.28 o 
   7  -1  10       29.87       22.47      2.45 o 
   8  -1  10       11.78       12.32      3.54 o 
   9  -1  10       28.00       15.72      3.11 o 
  -1   0  10       23.41       20.22      3.44 o 
   0   0  10        0.80        1.99      1.56 o 
   1   0  10       16.07       10.25      2.20 o 
   2   0  10        5.01        5.09      2.30 o 
   3   0  10       30.22       25.93      2.87 o 
   4   0  10       42.96       30.26      4.33 o 
   5   0  10        0.44        0.04      1.14 o 
   6   0  10        0.22        1.20      1.29 o 
   7   0  10       35.32       29.16      4.57 o 
   8   0  10        4.26        1.43      2.73 o 
   9   0  10        7.74        3.52      2.11 o 
  -1   1  10       24.11       24.18      4.24 o 
   0   1  10       14.63       12.71      2.98 o 
   1   1  10        7.04        8.63      2.98 o 
   2   1  10       97.25      100.10      5.65 o 
   3   1  10       22.94       19.36      2.38 o 
   4   1  10        5.46        3.52      1.70 o 
   5   1  10        6.94        7.45      2.53 o 
   6   1  10       63.44       50.79      3.84 o 
   7   1  10       26.91       22.39      5.44 o 
   8   1  10        0.06       -0.34      1.94 o 
   9   1  10        0.89        1.95      1.53 o 
  -1   2  10        1.16        3.37      2.32 o 
   0   2  10        0.01       -1.07      2.05 o 
   1   2  10       30.76       29.75      4.51 o 
   2   2  10       17.26       11.53      2.19 o 
   3   2  10       92.71       85.47     10.96 o 
   4   2  10       57.25       53.00     11.47 o 
   5   2  10        1.43        2.77      1.17 o 
   6   2  10       12.02        9.06      2.35 o 
   7   2  10       11.05        8.61      2.16 o 
   8   2  10        1.48        2.28      1.43 o 
   9   2  10       23.46       21.88      4.32 o 
  -1   3  10       45.10       47.03      8.38 o 
   0   3  10        2.43        6.76      2.89 o 
   1   3  10       28.96       26.47      3.78 o 
   2   3  10       20.82       20.95      3.33 o 
   3   3  10        0.45        1.38      0.87 o 
   4   3  10       10.19        8.86      2.27 o 
   5   3  10       24.57       27.44      3.91 o 
   6   3  10       43.73       36.17      7.46 o 
   7   3  10        1.85        2.22      1.92 o 
   8   3  10       33.28       35.22      5.30 o 
   9   3  10        5.25        6.60      1.69 o 
  -1   4  10        1.20        0.65      1.88 o 
   0   4  10        4.47        5.05      1.49 o 
   1   4  10       33.02       26.54      3.00 o 
   2   4  10        0.89        1.18      1.30 o 
   3   4  10       60.55       47.46      6.63 o 
   4   4  10        4.71        1.35      1.19 o 
   5   4  10       15.34       15.13      2.74 o 
   6   4  10        2.95        5.11      1.50 o 
   7   4  10        2.42        1.84      2.96 o 
   8   4  10        5.03        3.73      2.27 o 
   0   5  10        1.06        4.06      1.66 o 
   1   5  10       18.88       13.58      1.69 o 
   2   5  10        0.23        0.13      1.24 o 
   3   5  10        0.07        0.58      1.29 o 
   4   5  10       26.89       26.47      4.39 o 
   5   5  10       37.71       37.38      3.94 o 
   6   5  10        1.63        1.60      1.35 o 
   7   5  10        1.31       -1.21      2.09 o 
   8   5  10        0.27       -0.67      2.30 o 
   1   6  10        1.70        1.67      1.39 o 
   2   6  10        0.17        1.92      1.43 o 
   3   6  10        3.45        4.26      1.86 o 
   4   6  10       19.08       15.84      2.51 o 
   5   6  10       29.13       33.40      3.53 o 
   6   6  10        3.79        2.32      3.28 o 
   7   6  10       48.55       51.01      7.56 o 
   2   7  10        0.18        0.66      1.18 o 
   3   7  10        7.76        7.66      2.54 o 
   4   7  10       13.37       13.56      2.21 o 
   5   7  10        0.28       -0.29      1.92 o 
   4  -3  11        3.49       12.65      3.09 o 
   5  -3  11        0.43        2.69      2.04 o 
   2  -2  11        2.50        1.58      3.50 o 
   3  -2  11        0.00        4.19      2.55 o 
   4  -2  11       13.83        8.51      2.24 o 
   5  -2  11        2.70        1.87      1.94 o 
   6  -2  11        2.38        4.92      2.29 o 
   2  -1  11        0.11        1.59      5.39 o 
   3  -1  11        1.06        3.38      3.07 o 
   4  -1  11        0.14        1.59      3.20 o 
   5  -1  11       35.13       43.34      3.18 o 
   6  -1  11        9.43       10.85      2.52 o 
   7  -1  11        8.57        4.95      4.09 o 
   1   0  11        0.33        1.32      2.46 o 
   2   0  11       16.01       15.09      2.56 o 
   3   0  11        4.35        2.32      2.92 o 
   4   0  11        0.00        4.26      4.00 o 
   5   0  11        5.63        8.79      2.74 o 
   6   0  11        1.84        1.70      1.35 o 
   7   0  11        5.12        2.91      1.44 o 
   8   0  11       17.99       14.18      5.54 o 
   1   1  11        1.16       -0.62      2.03 o 
   2   1  11       36.87       41.22      3.81 o 
   3   1  11       25.42       25.34      3.26 o 
   4   1  11        1.22        4.33      1.53 o 
   5   1  11        1.99        2.77      1.12 o 
   6   1  11       35.67       26.72      5.22 o 
   7   1  11       49.24       51.98     11.85 o 
   8   1  11        2.99        2.71      2.34 o 
   1   2  11        0.99       -0.82      1.95 o 
   2   2  11       51.57       49.43      3.83 o 
   3   2  11       46.22       41.28      4.02 o 
   4   2  11        0.19       -0.73      1.49 o 
   5   2  11        4.01        5.49      2.52 o 
   6   2  11        6.10        2.86      2.19 o 
   7   2  11       28.27       35.32      7.46 o 
   8   2  11       12.61       11.98      5.43 o 
   1   3  11        6.42        4.71      2.41 o 
   2   3  11       36.01       34.11      4.94 o 
   3   3  11       25.77       24.07      4.25 o 
   4   3  11        0.09        3.24      1.69 o 
   5   3  11        5.57        5.20      1.98 o 
   6   3  11        0.13        2.96      1.12 o 
   7   3  11        1.88        3.81      2.32 o 
   2   4  11       10.50       11.38      3.32 o 
   3   4  11        6.03        5.24      2.48 o 
   4   4  11        0.41        0.15      1.02 o 
   5   4  11        0.06        1.72      1.10 o 
   6   4  11        0.00        2.95      1.96 o 
   7   4  11       25.28       27.45      4.82 o 
   3   5  11        1.43        2.04      1.04 o 
   4   5  11        0.05        0.29      1.32 o 
   5   5  11        0.32       -1.04      1.25 o 
   6   5  11        2.73        1.67      1.72 o 
                                                 
